# Supplementary material for: Effects of finerenone and glucagon-like peptide 1 receptor agonists on cardiovascular and renal outcomes in type 2 diabetes mellitus: a systematic review and meta-analysis
Source: Diabetol Metab Syndr. 2024 Jan 11;16:14. doi: 10.1186/s13098-023-01251-2 (PMC10782753; doi:10.1186/s13098-023-01251-2)
Supplement: Supplementary file 2 — Supplementary Material 2 [file 13098_2023_1251_MOESM2_ESM.xlsx]

## Sheet: MACE
Unique ID	FIDELIO-DKD	Study ID	NCT02540993	Assessor	Gu and Jiang
Ref or Label	N ENGL J MED 2020; 383 (23): 2219‐2229. Circulation 2021;143(6):540-552.	Aim	assignment to intervention (the 'intention-to-treat' effect)
Experimental	Finerenone	Comparator	Placebo	Source	Journal article(s); Trial protocol
Outcome	MACE	Results	Finerenone:367/2833,placebo:420/2841	Weight	1
Domain	Signalling question			Response	Comments
Bias arising from the randomization process	1.1 Was the allocation sequence random?			Y	Computer-generated random sequence._x000D_ All patients and study personnel were masked to treatment allocations (except the independent data monitoring committee). The study drug (finerenone) and placebo tablets were identical in appearance with a uniform administration schedule, with packaging and labeling designed to maintain blinding._x000D_ Study drug must be permanently discontinued if any …
	1.2 Was the allocation sequence concealed until participants were enrolled and assigned to interventions?			Y
	1.3 Did baseline differences between intervention groups suggest a problem with the randomization process?			N	Baseline characteristics and concomitant medications were balanced between the two groups.
	Risk of bias judgement			Low
Bias due to deviations from intended interventions	2.1.Were participants aware of their assigned intervention during the trial?			N	All patients and study personnel were masked to treatment allocations .The study drug (finerenone) and placebo tablets were identical in appearance with a uniform administration schedule, with packaging and labeling designed to maintain blinding.
	2.2.Were carers and people delivering the interventions aware of participants' assigned intervention during the trial?			N
	2.3. If Y/PY/NI to 2.1 or 2.2: Were there deviations from the intended intervention that arose because of the experimental context?			NA
	2.4 If Y/PY to 2.3: Were these deviations likely to have affected the outcome?			NA
	2.5. If Y/PY/NI to 2.4: Were these deviations from intended intervention balanced between groups?			NA
	2.6 Was an appropriate analysis used to estimate the effect of assignment to intervention?			PY	Efficacy analyses were performed in the full analysis set (ie, all randomized subjects without critical Good Clinical Practice violations). In time-to-event analyses, the superiority of finerenone versus placebo was tested via a stratified log-rank test; stratification factors were region (North America, Latin America, Europe, Asia, and other), eGFR category at screening (25 to <45, 45 to <60, an…
	2.7 If N/PN/NI to 2.6: Was there potential for a substantial impact (on the result) of the failure to analyse participants in the group to which they were randomized?			NA
	Risk of bias judgement			Low
Bias due to missing outcome data	3.1 Were data for this outcome available for all, or nearly all, participants randomized?			PY	Study was conducted at multiple centers in 48 countries/regions,13911 participants were screenedand and 5674 were randomized. A primary outcome event occurred in 504 of 2833 patients (17.8%) in the finerenone group and 600 of 2841 patients (21.1%) in the placebo group.
	3.2 If N/PN/NI to 3.1: Is there evidence that result was not biased by missing outcome data?			NA
	3.3 If N/PN to 3.2: Could missingness in the outcome depend on its true value?			NA
	3.4 If Y/PY/NI to 3.3: Is it likely that missingness in the outcome depended on its true value?			NA
	Risk of bias judgement			Low
Bias in measurement of the outcome	4.1 Was the method of measuring the outcome inappropriate?			N	A composite of cardiovascular death, nonfatal myocardial infarction, nonfatal stroke, or hospitalization for heart failure.
	4.2 Could measurement or ascertainment of the outcome have differed between intervention groups?			N	There was no difference in measurement or ascertainment of the outcome between finerenone and placebo groups.
	4.3 Were outcome assessors aware of the intervention received by study participants?			N	A Clinical Event Committee (CEC), blinded to study treatment assignment, will adjudicate all events that could potentially fulfill the criteria for the primary, secondary or other endpoints during the study.
	4.4 If Y/PY/NI to 4.3: Could assessment of the outcome have been influenced by knowledge of intervention received?			NA
	4.5 If Y/PY/NI to 4.4: Is it likely that assessment of the outcome was influenced by knowledge of intervention received?			NA
	Risk of bias judgement			Low
Bias in selection of the reported result	5.1 Were the data that produced this result analysed in accordance with a pre-specified analysis plan that was finalized before unblinded outcome data were available for analysis?			Y	The Finerenone in Reducing Kidney Failure and Disease Progression in Diabetic Kidney Disease (FIDELIO-DKD) trial was designed to test the hypothesis that finerenone slows CKD progression and reduces cardiovascular morbidity and mortality among patients with advanced CKD and type 2 diabetes.
	5.2 ... multiple eligible outcome measurements (e.g. scales, definitions, time points) within the outcome domain?			N	There is only one outcome measurement within the outcome domian.
	5.3 ... multiple eligible analyses of the data?			N
	Risk of bias judgement			Low
Overall bias	Risk of bias judgement			Low	_x000D_ _x000D_ _x000D_ _x000D_
Unique ID	FIGARO-DKD	Study ID	NCT02545049	Assessor	Gu and Jiang
Ref or Label	N ENGL J MED 2021; 385(24):2252‐2263.	Aim	assignment to intervention (the 'intention-to-treat' effect)
Experimental	Finerenone	Comparator	Placebo	Source	Journal article(s); Trial protocol
Outcome	MACE	Results	Finerenone:458/3686,placebo:519/3666	Weight	1
Domain	Signalling question			Response	Comments
Bias arising from the randomization process	1.1 Was the allocation sequence random?			Y	Computer-generated random sequence._x000D_ Study drug must be permanently discontinued if any of the following occurs:_x000D_ The randomization code is broken by the investigator, or other responsible person, when knowledge of the subject’s treatment is required.
	1.2 Was the allocation sequence concealed until participants were enrolled and assigned to interventions?			PY
	1.3 Did baseline differences between intervention groups suggest a problem with the randomization process?			N	The baseline characteristics and medications, including the dose of RAS inhibitor, were balanced between the two groups.
	Risk of bias judgement			Low
Bias due to deviations from intended interventions	2.1.Were participants aware of their assigned intervention during the trial?			N	All patients and study personnel were masked to treatment allocations .The study drug (finerenone) and placebo tablets were identical in appearance with a uniform administration schedule, with packaging and labeling designed to maintain blinding.
	2.2.Were carers and people delivering the interventions aware of participants' assigned intervention during the trial?			N
	2.3. If Y/PY/NI to 2.1 or 2.2: Were there deviations from the intended intervention that arose because of the experimental context?			NA
	2.4 If Y/PY to 2.3: Were these deviations likely to have affected the outcome?			NA
	2.5. If Y/PY/NI to 2.4: Were these deviations from intended intervention balanced between groups?			NA
	2.6 Was an appropriate analysis used to estimate the effect of assignment to intervention?			Y	The statistical analyses will follow the intention-to-treat principle and will be based primarily on the full analysis set consisting of all randomized patients considered valid for analysis.
	2.7 If N/PN/NI to 2.6: Was there potential for a substantial impact (on the result) of the failure to analyse participants in the group to which they were randomized?			NA
	Risk of bias judgement			Low
Bias due to missing outcome data	3.1 Were data for this outcome available for all, or nearly all, participants randomized?			Y	At the trial conclusion, at a median follow-up of 3.4 years, vital status was ascertained for 7334 of the 7352 patients (99.8%) included in the primary analysis.
	3.2 If N/PN/NI to 3.1: Is there evidence that result was not biased by missing outcome data?			NA
	3.3 If N/PN to 3.2: Could missingness in the outcome depend on its true value?			NA
	3.4 If Y/PY/NI to 3.3: Is it likely that missingness in the outcome depended on its true value?			NA
	Risk of bias judgement			Low
Bias in measurement of the outcome	4.1 Was the method of measuring the outcome inappropriate?			N	A composite of cardiovascular death, nonfatal myocardial infarction, nonfatal stroke, or hospitalization for heart failure.
	4.2 Could measurement or ascertainment of the outcome have differed between intervention groups?			N	There was no difference in measurement or ascertainment of the outcome between finerenone and placebo groups.
	4.3 Were outcome assessors aware of the intervention received by study participants?			N	A Clinical Event Committee (CEC), blinded to study treatment assignment, will adjudicate all events that could potentially fulfill the criteria for the primary, secondary or other endpoints during the study.
	4.4 If Y/PY/NI to 4.3: Could assessment of the outcome have been influenced by knowledge of intervention received?			NA
	4.5 If Y/PY/NI to 4.4: Is it likely that assessment of the outcome was influenced by knowledge of intervention received?			NA
	Risk of bias judgement			Low
Bias in selection of the reported result	5.1 Were the data that produced this result analysed in accordance with a pre-specified analysis plan that was finalized before unblinded outcome data were available for analysis?			Y	In the Finerenone in Reducing Cardiovascular Mortality and Morbidity in Diabetic Kidney Disease (FIGARO-DKD) trial, reported here, we evaluated whether treatment with finerenone would lead to lower risks of cardiovascular events and death from cardiovascular causes among patients with either stage 2 to 4 CKD and moderately elevated albuminuria or stage 1 or 2 CKD and severely increased albuminuri…
	5.2 ... multiple eligible outcome measurements (e.g. scales, definitions, time points) within the outcome domain?			N	There is only one outcome measurement within the outcome domian.
	5.3 ... multiple eligible analyses of the data?			N
	Risk of bias judgement			Low
Overall bias	Risk of bias judgement			Low
Unique ID	ELIXA	Study ID	NCT01147250	Assessor	Gu and Jiang
Ref or Label	N ENGL J MED 2015;373(23):2247-2257.	Aim	assignment to intervention (the 'intention-to-treat' effect)
Experimental	Lixisenatide	Comparator	Placebo	Source	Journal article(s); Trial protocol
Outcome	MACE	Results	Lixisenatide:406/3034,placebo:399/3034	Weight	1
Domain	Signalling question			Response	Comments
Bias arising from the randomization process	1.1 Was the allocation sequence random?			Y	Patients were randomly assigned, in a doubleblind manner, to once-daily subcutaneous injections of lixisenatide or volume-matched placebo. Randomization was performed with the use of a centralized assignment system.
	1.2 Was the allocation sequence concealed until participants were enrolled and assigned to interventions?			Y
	1.3 Did baseline differences between intervention groups suggest a problem with the randomization process?			N	The characteristics of the study groups were generally balanced at baseline.
	Risk of bias judgement			Low
Bias due to deviations from intended interventions	2.1.Were participants aware of their assigned intervention during the trial?			N	Patients were randomly assigned, in a doubleblind manner, to once-daily subcutaneous injections of lixisenatide or volume-matched placebo.
	2.2.Were carers and people delivering the interventions aware of participants' assigned intervention during the trial?			N
	2.3. If Y/PY/NI to 2.1 or 2.2: Were there deviations from the intended intervention that arose because of the experimental context?			NA
	2.4 If Y/PY to 2.3: Were these deviations likely to have affected the outcome?			NA
	2.5. If Y/PY/NI to 2.4: Were these deviations from intended intervention balanced between groups?			NA
	2.6 Was an appropriate analysis used to estimate the effect of assignment to intervention?			Y	The primary analysis was conducted in the intention-to-treat population with the use of the Cox proportional-hazards model, with study group and geographic region as the covariates, to estimate the hazard ratio for the comparison of lixisenatide with placebo.
	2.7 If N/PN/NI to 2.6: Was there potential for a substantial impact (on the result) of the failure to analyse participants in the group to which they were randomized?			NA
	Risk of bias judgement			Low
Bias due to missing outcome data	3.1 Were data for this outcome available for all, or nearly all, participants randomized?			Y	The median follow-up was 25 months in each_x000D_ study group. Among patients who did not die, 96.3% of the patients in the lixisenatide group and 96.1% of those in the placebo group completed the study. Vital status was ascertained at the end of the study in all but 29 patients (1.0%) in the lixisenatide group and in all but 42 (1.4%) in the placebo group.
	3.2 If N/PN/NI to 3.1: Is there evidence that result was not biased by missing outcome data?			NA
	3.3 If N/PN to 3.2: Could missingness in the outcome depend on its true value?			NA
	3.4 If Y/PY/NI to 3.3: Is it likely that missingness in the outcome depended on its true value?			NA
	Risk of bias judgement			Low
Bias in measurement of the outcome	4.1 Was the method of measuring the outcome inappropriate?			N	A composite cardiovascular death, myocardial infarction, stroke, or hospitalization for unstable angina.
	4.2 Could measurement or ascertainment of the outcome have differed between intervention groups?			N	There was no difference in measurement or ascertainment of the outcome between finerenone and placebo groups.
	4.3 Were outcome assessors aware of the intervention received by study participants?			N	The data and safety monitoring committee, whose members had access to unblinded data, monitored the safety of the participants. When 144 adjudicated primary end-point events had occurred, the data and safety monitoring committee reviewed a prespecified, independently performed analysis of the unblinded data and informed the executive committee and the sponsor .
	4.4 If Y/PY/NI to 4.3: Could assessment of the outcome have been influenced by knowledge of intervention received?			NA
	4.5 If Y/PY/NI to 4.4: Is it likely that assessment of the outcome was influenced by knowledge of intervention received?			NA
	Risk of bias judgement			Low
Bias in selection of the reported result	5.1 Were the data that produced this result analysed in accordance with a pre-specified analysis plan that was finalized before unblinded outcome data were available for analysis?			Y	This neutral influence of lixisenatide on cardiovascular end points was reflected in the individual components of the primary composite end point and was consistent across multiple prespecified subgroups.
	5.2 ... multiple eligible outcome measurements (e.g. scales, definitions, time points) within the outcome domain?			N	There is only one outcome measurement within the outcome domian.
	5.3 ... multiple eligible analyses of the data?			N
	Risk of bias judgement			Low
Overall bias	Risk of bias judgement			Low
Unique ID	LEADER	Study ID	NCT01179048	Assessor	Gu and Jiang
Ref or Label	N ENGL J MED 2016;375(4):311-322.	Aim	assignment to intervention (the 'intention-to-treat' effect)
Experimental	Liraglutide	Comparator	Placebo	Source	Journal article(s); Trial protocol
Outcome	MACE	Results	Liraglutide:608/4668,placebo:694/4672	Weight	1
Domain	Signalling question			Response	Comments
Bias arising from the randomization process	1.1 Was the allocation sequence random?			Y	Patients demonstrating ≥50% adherence to the regimen and willingness to continue with the injection protocol throughout the trial then underwent randomization, which was carried out for all subjects using the interactive voice/web response system.
	1.2 Was the allocation sequence concealed until participants were enrolled and assigned to interventions?			Y
	1.3 Did baseline differences between intervention groups suggest a problem with the randomization process?			N	The demographic and clinical characteristics of the patients were similar in the two groups.
	Risk of bias judgement			Low
Bias due to deviations from intended interventions	2.1.Were participants aware of their assigned intervention during the trial?			N	Subjects meeting all inclusion/exclusion criteria were randomized in a 1:1 manner to receive a doubleblind of liraglutide or equivalent placebo.
	2.2.Were carers and people delivering the interventions aware of participants' assigned intervention during the trial?			N
	2.3. If Y/PY/NI to 2.1 or 2.2: Were there deviations from the intended intervention that arose because of the experimental context?			NA
	2.4 If Y/PY to 2.3: Were these deviations likely to have affected the outcome?			NA
	2.5. If Y/PY/NI to 2.4: Were these deviations from intended intervention balanced between groups?			NA
	2.6 Was an appropriate analysis used to estimate the effect of assignment to intervention?			Y	Full Analysis Set includes all randomised subjects. The statistical evaluation of the FAS will follow the intention-to-treat (ITT) principle and subjects will contribute to the evaluation “as randomised”.
	2.7 If N/PN/NI to 2.6: Was there potential for a substantial impact (on the result) of the failure to analyse participants in the group to which they were randomized?			NA
	Risk of bias judgement			Low
Bias due to missing outcome data	3.1 Were data for this outcome available for all, or nearly all, participants randomized?			Y	The vital status was known in 99.7% of the patients. A total of 96.8% of the patients completed a final visit, died, or had a primary outcome.
	3.2 If N/PN/NI to 3.1: Is there evidence that result was not biased by missing outcome data?			NA
	3.3 If N/PN to 3.2: Could missingness in the outcome depend on its true value?			NA
	3.4 If Y/PY/NI to 3.3: Is it likely that missingness in the outcome depended on its true value?			NA
	Risk of bias judgement			Low
Bias in measurement of the outcome	4.1 Was the method of measuring the outcome inappropriate?			N	A composite of death from cardiovascular causes, nonfatal myocardial infarction, or nonfatal stroke.
	4.2 Could measurement or ascertainment of the outcome have differed between intervention groups?			N	There was no difference in measurement or ascertainment of the outcome between finerenone and placebo groups.
	4.3 Were outcome assessors aware of the intervention received by study participants?			N	All components of the cardiovascular and microvascular endpoints will be adjudicated by an independent Adjudication Committee in a blinded manner.
	4.4 If Y/PY/NI to 4.3: Could assessment of the outcome have been influenced by knowledge of intervention received?			NA
	4.5 If Y/PY/NI to 4.4: Is it likely that assessment of the outcome was influenced by knowledge of intervention received?			NA
	Risk of bias judgement			Low
Bias in selection of the reported result	5.1 Were the data that produced this result analysed in accordance with a pre-specified analysis plan that was finalized before unblinded outcome data were available for analysis?			Y	Prespecified exploratory outcomes included an expanded composite cardiovascular outcome (death from cardiovascular causes, nonfatal myocardial infarction, nonfatal stroke, coronary revascularization, or hospitalization for unstable angina pectoris or heart failure), death from any cause, a composite renal and retinal microvascular outcome (nephropathy [defined as the new onset of macroalbuminuria…
	5.2 ... multiple eligible outcome measurements (e.g. scales, definitions, time points) within the outcome domain?			N	There is only one outcome measurement within the outcome domian.
	5.3 ... multiple eligible analyses of the data?			N
	Risk of bias judgement			Low
Overall bias	Risk of bias judgement			Low
Unique ID	SUSTAIN-6	Study ID	NCT01720446	Assessor	Gu and Jiang
Ref or Label	N ENGL J MED 2016;375(19):1834‐1844.	Aim	assignment to intervention (the 'intention-to-treat' effect)
Experimental	Semaglutide	Comparator	Placebo	Source	Journal article(s); Trial protocol
Outcome	MACE	Results	Semaglutide:108/1648,placebo:146/1649	Weight	1
Domain	Signalling question			Response	Comments
Bias arising from the randomization process	1.1 Was the allocation sequence random?			Y	Eligible subjects will be randomised into one of four treatment. The IV/WRS will allocate the Dispensing Unit Number (DUN) of trial product to be dispensed to the subject. A trial-specific IV/WRS will be set up which can be accessed at any time via the internet and/or telephone. Access to the IV/WRS must be restricted to and controlled by authorised persons.
	1.2 Was the allocation sequence concealed until participants were enrolled and assigned to interventions?			Y
	1.3 Did baseline differences between intervention groups suggest a problem with the randomization process?			N	Demographic and clinical characteristics of the patients at baseline were similar across treatment groups.
	Risk of bias judgement			Low
Bias due to deviations from intended interventions	2.1.Were participants aware of their assigned intervention during the trial?			N	Subjects meeting inclusion criteria will be randomised in a 1:1:1:1 manner to receive a doubleblind, OW dose of semaglutide, or equivalent placebo.
	2.2.Were carers and people delivering the interventions aware of participants' assigned intervention during the trial?			N
	2.3. If Y/PY/NI to 2.1 or 2.2: Were there deviations from the intended intervention that arose because of the experimental context?			NA
	2.4 If Y/PY to 2.3: Were these deviations likely to have affected the outcome?			NA
	2.5. If Y/PY/NI to 2.4: Were these deviations from intended intervention balanced between groups?			NA
	2.6 Was an appropriate analysis used to estimate the effect of assignment to intervention?			Y	Full Analysis Set includes all randomised subjects. The statistical evaluation of the FAS will follow the intention-to-treat (ITT) principle.
	2.7 If N/PN/NI to 2.6: Was there potential for a substantial impact (on the result) of the failure to analyse participants in the group to which they were randomized?			NA
	Risk of bias judgement			Low
Bias due to missing outcome data	3.1 Were data for this outcome available for all, or nearly all, participants randomized?			Y	From February 2013 through December 2013, a total of 4346 patients were screened, and 3297 underwent randomization; of these patients, 3232 (98.0%) attended the last follow-up visit at an investigator site, were contacted by telephone, or died during the trial. The date of the last patient visit was March 15, 2016. Vital status was known for 99.6% of the patients by the end of the trial.
	3.2 If N/PN/NI to 3.1: Is there evidence that result was not biased by missing outcome data?			NA
	3.3 If N/PN to 3.2: Could missingness in the outcome depend on its true value?			NA
	3.4 If Y/PY/NI to 3.3: Is it likely that missingness in the outcome depended on its true value?			NA
	Risk of bias judgement			Low
Bias in measurement of the outcome	4.1 Was the method of measuring the outcome inappropriate?			N	A composite of cardiovascular death, nonfatal myocardial infarction, or nonfatal stroke.
	4.2 Could measurement or ascertainment of the outcome have differed between intervention groups?			N	There was no difference in measurement or ascertainment of the outcome between finerenone and placebo groups.
	4.3 Were outcome assessors aware of the intervention received by study participants?			N	An external independent EAC is established for the trial to perform adjudication, standardisation and assessment of events for randomised subjects in an independent and blinded manner. The components of the primary endpoint and other key safety outcomes will be subject to blinded external adjudication.
	4.4 If Y/PY/NI to 4.3: Could assessment of the outcome have been influenced by knowledge of intervention received?			NA
	4.5 If Y/PY/NI to 4.4: Is it likely that assessment of the outcome was influenced by knowledge of intervention received?			NA
	Risk of bias judgement			Low
Bias in selection of the reported result	5.1 Were the data that produced this result analysed in accordance with a pre-specified analysis plan that was finalized before unblinded outcome data were available for analysis?			Y	The prespecified analysis for the primary outcome was a Cox proportional-hazards model, with pooled treatment (semaglutide vs. placebo) as a fixed factor, and categorized according to all possible combinations of stratification factors used for randomization.
	5.2 ... multiple eligible outcome measurements (e.g. scales, definitions, time points) within the outcome domain?			N	There is only one outcome measurement within the outcome domian.
	5.3 ... multiple eligible analyses of the data?			N
	Risk of bias judgement			Low
Overall bias	Risk of bias judgement			Low
Unique ID	EXSCEL	Study ID	NCT01144338	Assessor	Gu and Jiang
Ref or Label	N ENGL J MED 2017;377(13):1228-1239.	Aim	assignment to intervention (the 'intention-to-treat' effect)
Experimental	Exenatide	Comparator	Placebo	Source	Journal article(s); Trial protocol
Outcome	MACE	Results	Exenatide:839/7356,placebo:905/7396	Weight	1
Domain	Signalling question			Response	Comments
Bias arising from the randomization process	1.1 Was the allocation sequence random?			Y	Subjects will be randomly assigned to 1 of 2 treatment groups (EQW or Matching placebo). An interactive voice-response system assigned patients on the basis of computergenerated block randomization within each site, with stratification according to history of cardiovascular disease. Randomization will be in the ratio of 1:1 (EQW:Matching placebo) and will be carried out centrally in a manner bloc…
	1.2 Was the allocation sequence concealed until participants were enrolled and assigned to interventions?			Y
	1.3 Did baseline differences between intervention groups suggest a problem with the randomization process?			N	The demographic, disease, and clinical characteristics of the patients did not differ significantly between the groups.
	Risk of bias judgement			Low
Bias due to deviations from intended interventions	2.1.Were participants aware of their assigned intervention during the trial?			N	Study medication kits will be labeled with unique package numbers (this is not the subject randomization number). At Visit 1 (Day 0), study site personnel must contact the interactive voice response system (IVRS) to randomly assign subjects. The study-site personnel must call the IVRS at all subsequent visits (except Study Termination) to record the visit and confirm the kit assignment. The calls…
	2.2.Were carers and people delivering the interventions aware of participants' assigned intervention during the trial?			N
	2.3. If Y/PY/NI to 2.1 or 2.2: Were there deviations from the intended intervention that arose because of the experimental context?			NA
	2.4 If Y/PY to 2.3: Were these deviations likely to have affected the outcome?			NA
	2.5. If Y/PY/NI to 2.4: Were these deviations from intended intervention balanced between groups?			NA
	2.6 Was an appropriate analysis used to estimate the effect of assignment to intervention?			Y	The time-to-event analyses were performed with the use of a Cox proportional-hazards model for primary, secondary, and exploratory outcomes in the intention-to-treat population, stratified according to history of cardiovascular disease, with trial regimen as an explanatory variable. The intention-to-treat population included all patients who underwent randomization.
	2.7 If N/PN/NI to 2.6: Was there potential for a substantial impact (on the result) of the failure to analyse participants in the group to which they were randomized?			NA
	Risk of bias judgement			Low
Bias due to missing outcome data	3.1 Were data for this outcome available for all, or nearly all, participants randomized?			Y	A total of 14,187 patients (96.2%) completed_x000D_ the trial, and vital status was obtained for 98.8% of the patients.
	3.2 If N/PN/NI to 3.1: Is there evidence that result was not biased by missing outcome data?			NA
	3.3 If N/PN to 3.2: Could missingness in the outcome depend on its true value?			NA
	3.4 If Y/PY/NI to 3.3: Is it likely that missingness in the outcome depended on its true value?			NA
	Risk of bias judgement			Low
Bias in measurement of the outcome	4.1 Was the method of measuring the outcome inappropriate?			N	A composite of death from cardiovascular causes, nonfatal myocardial infarction, or nonfatal stroke.
	4.2 Could measurement or ascertainment of the outcome have differed between intervention groups?			N	There was no difference in measurement or ascertainment of the outcome between finerenone and placebo groups.
	4.3 Were outcome assessors aware of the intervention received by study participants?			N	An independent clinical events classification committee whose members were unaware of the trial-group assignments adjudicated all the components of the primary composite outcome, secondary outcomes, ventricular arrhythmias that led to intervention, neoplasms, and pancreatitis.
	4.4 If Y/PY/NI to 4.3: Could assessment of the outcome have been influenced by knowledge of intervention received?			NA
	4.5 If Y/PY/NI to 4.4: Is it likely that assessment of the outcome was influenced by knowledge of intervention received?			NA
	Risk of bias judgement			Low
Bias in selection of the reported result	5.1 Were the data that produced this result analysed in accordance with a pre-specified analysis plan that was finalized before unblinded outcome data were available for analysis?			Y	The statistical analysis plan prespecified the use of hierarchical testing in the following order: noninferiority for the primary composite outcome, superiority for the primary composite outcome, superiority for all-cause mortality, superiority for each component of the cardiovascular composite (tested with the use of the Hochberg procedure), and finally, if all three components were superior, su…
	5.2 ... multiple eligible outcome measurements (e.g. scales, definitions, time points) within the outcome domain?			N	There is only one outcome measurement within the outcome domian.
	5.3 ... multiple eligible analyses of the data?			N
	Risk of bias judgement			Low
Overall bias	Risk of bias judgement			Low
Unique ID	HARMONY	Study ID	NCT02465515	Assessor	Gu and Jiang
Ref or Label	Lancet 2018;392(10157):1519-1529.	Aim	assignment to intervention (the 'intention-to-treat' effect)
Experimental	Albiglutide	Comparator	Placebo	Source	Journal article(s); Trial protocol
Outcome	MACE	Results	Albiglutide:338/4731,placebo:428/4732	Weight	1
Domain	Signalling question			Response	Comments
Bias arising from the randomization process	1.1 Was the allocation sequence random?			Y	Patients were assigned in a 1:1 ratio to receive subcutaneous injections of albiglutide or placebo (with matched administration device, diluent, and volume injected) once a week, according to a sequestered, fixed, computer-generated randomisation code that used balanced permuted blocks of treatment group allocations, without stratification. Investigators used an interactive voice or web response …
	1.2 Was the allocation sequence concealed until participants were enrolled and assigned to interventions?			Y
	1.3 Did baseline differences between intervention groups suggest a problem with the randomization process?			N	The demographic and clinical characteristics of the patients were similar between the two groups.
	Risk of bias judgement			Low
Bias due to deviations from intended interventions	2.1.Were participants aware of their assigned intervention during the trial?			N	Patients were assigned in a 1:1 ratio to receive subcutaneous injections of albiglutide or placebo (with matched administration device, diluent, and volume injected) once a week, according to a sequestered, fixed, computer-generated randomisation code that used balanced permuted blocks of treatment group allocations, without stratification. Investigators used an interactive voice or web response …
	2.2.Were carers and people delivering the interventions aware of participants' assigned intervention during the trial?			N
	2.3. If Y/PY/NI to 2.1 or 2.2: Were there deviations from the intended intervention that arose because of the experimental context?			NA
	2.4 If Y/PY to 2.3: Were these deviations likely to have affected the outcome?			NA
	2.5. If Y/PY/NI to 2.4: Were these deviations from intended intervention balanced between groups?			NA
	2.6 Was an appropriate analysis used to estimate the effect of assignment to intervention?			Y	The time-to-event analyses of the primary and secondary cardiovascular outcomes were assessed in the intentionto-treat population by use of Cox proportional hazards regression, with treatment group as the only explanatory variable. The Kaplan-Meier method was used to estimate _x000D_ event rates. These analyses included all patients who had been randomly assigned to study treatment, whether this …
	2.7 If N/PN/NI to 2.6: Was there potential for a substantial impact (on the result) of the failure to analyse participants in the group to which they were randomized?			NA
	Risk of bias judgement			Low
Bias due to missing outcome data	3.1 Were data for this outcome available for all, or nearly all, participants randomized?			PY	Vital status was not known for 61 (0·6%) of 9463 participants, which included 30 patients from the albiglutide group and 31 patients from the placebo group. 1140 (24%) of 4731 patients assigned to receive albiglutide and 1297 (27%) of 4732 patients assigned to receive placebo discontinued study medication prematurely for reasons other than death.
	3.2 If N/PN/NI to 3.1: Is there evidence that result was not biased by missing outcome data?			NA
	3.3 If N/PN to 3.2: Could missingness in the outcome depend on its true value?			NA
	3.4 If Y/PY/NI to 3.3: Is it likely that missingness in the outcome depended on its true value?			NA
	Risk of bias judgement			Low
Bias in measurement of the outcome	4.1 Was the method of measuring the outcome inappropriate?			N	A composite of cardiovascular death, myocardial infarction, or stroke.
	4.2 Could measurement or ascertainment of the outcome have differed between intervention groups?			N	There was no difference in measurement or ascertainment of the outcome between finerenone and placebo groups.
	4.3 Were outcome assessors aware of the intervention received by study participants?			N	An independent clinical events classification committee, whose members were unaware of the trial group assignments, assessed all the components of the primary composite outcome, secondary cardiovascular outcomes, and death.
	4.4 If Y/PY/NI to 4.3: Could assessment of the outcome have been influenced by knowledge of intervention received?			NA
	4.5 If Y/PY/NI to 4.4: Is it likely that assessment of the outcome was influenced by knowledge of intervention received?			NA
	Risk of bias judgement			Low
Bias in selection of the reported result	5.1 Were the data that produced this result analysed in accordance with a pre-specified analysis plan that was finalized before unblinded outcome data were available for analysis?			Y	The statistical analyses were done by a contract research organisation on behalf of the sponsor, according to a prespecified plan.
	5.2 ... multiple eligible outcome measurements (e.g. scales, definitions, time points) within the outcome domain?			N	There is only one outcome measurement within the outcome domian.
	5.3 ... multiple eligible analyses of the data?			N
	Risk of bias judgement			Low
Overall bias	Risk of bias judgement			Low
Unique ID	REWIND	Study ID	NCT01394952	Assessor	Gu and Jiang
Ref or Label	Lancet 2019;394(10193):121‐130.	Aim	assignment to intervention (the 'intention-to-treat' effect)
Experimental	Dulaglutide	Comparator	Placebo	Source	Journal article(s); Trial protocol
Outcome	MACE	Results	Dulaglutide:594/4949,placebo:663/4952	Weight	1
Domain	Signalling question			Response	Comments
Bias arising from the randomization process	1.1 Was the allocation sequence random?			Y	Participants who were 100% adherent to weekly placebo injections during the single­blind run­in period and who still met eligibility criteria were randomly assigned to weekly subcutaneous injections of either masked dulaglutide 1·5 mg or the same volume of masked placebo (containing the same excipients but without dulaglutide) using a preloaded syringe. Syringes containing dulaglutide and placebo…
	1.2 Was the allocation sequence concealed until participants were enrolled and assigned to interventions?			Y
	1.3 Did baseline differences between intervention groups suggest a problem with the randomization process?			N	There were no between­-group differences at baseline.
	Risk of bias judgement			Low
Bias due to deviations from intended interventions	2.1.Were participants aware of their assigned intervention during the trial?			N	All investigators and participants were masked to treatment allocation. The independent data monitoring committee and the statisticians supporting the committee’s activities were the only people with access to unblinded data.
	2.2.Were carers and people delivering the interventions aware of participants' assigned intervention during the trial?			N
	2.3. If Y/PY/NI to 2.1 or 2.2: Were there deviations from the intended intervention that arose because of the experimental context?			NA
	2.4 If Y/PY to 2.3: Were these deviations likely to have affected the outcome?			NA
	2.5. If Y/PY/NI to 2.4: Were these deviations from intended intervention balanced between groups?			NA
	2.6 Was an appropriate analysis used to estimate the effect of assignment to intervention?			Y	All efficacy and safety analyses were done according to an intention-­to-­treat approach that included all randomly assigned participants irrespective of adherence, as described in the protocol and prespecified statistical analysis plan.
	2.7 If N/PN/NI to 2.6: Was there potential for a substantial impact (on the result) of the failure to analyse participants in the group to which they were randomized?			NA
	Risk of bias judgement			Low
Bias due to missing outcome data	3.1 Were data for this outcome available for all, or nearly all, participants randomized?			Y	All efficacy and safety analyses were done according to an intention-­to-­treat approach that included all randomly assigned participants irrespective of adherence.
	3.2 If N/PN/NI to 3.1: Is there evidence that result was not biased by missing outcome data?			NA
	3.3 If N/PN to 3.2: Could missingness in the outcome depend on its true value?			NA
	3.4 If Y/PY/NI to 3.3: Is it likely that missingness in the outcome depended on its true value?			NA
	Risk of bias judgement			Low
Bias in measurement of the outcome	4.1 Was the method of measuring the outcome inappropriate?			N	A composite endpoint of non-fatal myocardial infarction, non-fatal stroke, or death from cardiovascular causes (including unknown causes).
	4.2 Could measurement or ascertainment of the outcome have differed between intervention groups?			N	There was no difference in measurement or ascertainment of the outcome between finerenone and placebo groups.
	4.3 Were outcome assessors aware of the intervention received by study participants?			N	All deaths and cardiovascular, pancreatic and thyroid events(i.e. both efficacy and safety outcomes) are adjudicated by an externaladjudication committee, which is blinded to treatment allocation.
	4.4 If Y/PY/NI to 4.3: Could assessment of the outcome have been influenced by knowledge of intervention received?			NA
	4.5 If Y/PY/NI to 4.4: Is it likely that assessment of the outcome was influenced by knowledge of intervention received?			NA
	Risk of bias judgement			Low
Bias in selection of the reported result	5.1 Were the data that produced this result analysed in accordance with a pre-specified analysis plan that was finalized before unblinded outcome data were available for analysis?			Y	All efficacy and safety analyses were done according to an intention-­to-­treat approach that included all randomly assigned participants irrespective of adherence, as described in the protocol and prespecified statistical analysis plan.
	5.2 ... multiple eligible outcome measurements (e.g. scales, definitions, time points) within the outcome domain?			N	There is only one outcome measurement within the outcome domian.
	5.3 ... multiple eligible analyses of the data?			N
	Risk of bias judgement			Low
Overall bias	Risk of bias judgement			Low
Unique ID	AMPLITUDE-O	Study ID	NCT03496298	Assessor	Gu and Jiang
Ref or Label	N ENGL J MED 2021;385(10):896-907.	Aim	assignment to intervention (the 'intention-to-treat' effect)
Experimental	Efpeglenatide	Comparator	Placebo	Source	Journal article(s); Trial protocol
Outcome	MACE	Results	Efpeglenatide:189/2717,placebo:125/1359	Weight	1
Domain	Signalling question			Response	Comments
Bias arising from the randomization process	1.1 Was the allocation sequence random?			Y	The trial medications and placebo were provided in identically appearing prefilled syringes in a blinded manner. Randomization was performed through an interactive Web-response system._x000D_
	1.2 Was the allocation sequence concealed until participants were enrolled and assigned to interventions?			Y
	1.3 Did baseline differences between intervention groups suggest a problem with the randomization process?			N	The baseline characteristics of the patients were similar between the two groups.
	Risk of bias judgement			Low
Bias due to deviations from intended interventions	2.1.Were participants aware of their assigned intervention during the trial?			N	The treatment period was from the time of randomization until the end of the trial, death, or discontinuation of the assigned regimen. The trial medications and placebo were provided in identically appearing prefilled syringes in a blinded manner.
	2.2.Were carers and people delivering the interventions aware of participants' assigned intervention during the trial?			N
	2.3. If Y/PY/NI to 2.1 or 2.2: Were there deviations from the intended intervention that arose because of the experimental context?			NA
	2.4 If Y/PY to 2.3: Were these deviations likely to have affected the outcome?			NA
	2.5. If Y/PY/NI to 2.4: Were these deviations from intended intervention balanced between groups?			NA
	2.6 Was an appropriate analysis used to estimate the effect of assignment to intervention?			Y	In accordance with the intention-to-treat principle, all outcomes that occurred between the time of randomization and the last assessment were counted.
	2.7 If N/PN/NI to 2.6: Was there potential for a substantial impact (on the result) of the failure to analyse participants in the group to which they were randomized?			NA
	Risk of bias judgement			Low
Bias due to missing outcome data	3.1 Were data for this outcome available for all, or nearly all, participants randomized?			Y	Follow-up ended on December 10, 2020, after a median follow-up period of 1.81 years (interquartile range, 1.69 to 1.98), for a total follow-up of 7395.4 person-years. At that time, status with respect to the primary outcome was known for 3941 of the 4076 participants (96.7%), and the vital status was known for 4073 (99.9%).
	3.2 If N/PN/NI to 3.1: Is there evidence that result was not biased by missing outcome data?			NA
	3.3 If N/PN to 3.2: Could missingness in the outcome depend on its true value?			NA
	3.4 If Y/PY/NI to 3.3: Is it likely that missingness in the outcome depended on its true value?			NA
	Risk of bias judgement			Low
Bias in measurement of the outcome	4.1 Was the method of measuring the outcome inappropriate?			N	MACE, a composite of nonfatal myocardial infarction, nonfatal stroke, or death from cardiovascular or undetermined causes.
	4.2 Could measurement or ascertainment of the outcome have differed between intervention groups?			N	There was no difference in measurement or ascertainment of the outcome between finerenone and placebo groups.
	4.3 Were outcome assessors aware of the intervention received by study participants?			N	Only the data monitoring committee had access to unmasked data until the database lock.
	4.4 If Y/PY/NI to 4.3: Could assessment of the outcome have been influenced by knowledge of intervention received?			NA
	4.5 If Y/PY/NI to 4.4: Is it likely that assessment of the outcome was influenced by knowledge of intervention received?			NA
	Risk of bias judgement			Low
Bias in selection of the reported result	5.1 Were the data that produced this result analysed in accordance with a pre-specified analysis plan that was finalized before unblinded outcome data were available for analysis?			Y	All analyses were performed in accordance with two prespecified plans and were finalized before any unblinding occurred.
	5.2 ... multiple eligible outcome measurements (e.g. scales, definitions, time points) within the outcome domain?			N	There is only one outcome measurement within the outcome domian.
	5.3 ... multiple eligible analyses of the data?			N
	Risk of bias judgement			Low
Overall bias	Risk of bias judgement			Low
Unique ID	PIONEER 6	Study ID	NCT02692716	Assessor	Gu and Jiang
Ref or Label	N ENGL J MED 2019;381(9):841-851.	Aim	assignment to intervention (the 'intention-to-treat' effect)
Experimental	Semaglutide	Comparator	Placebo	Source	Journal article(s); Trial protocol
Outcome	MACE	Results	Semaglutide:61/1591,placebo:76/1592	Weight	1
Domain	Signalling question			Response	Comments
Bias arising from the randomization process	1.1 Was the allocation sequence random?			Y	Patients were randomly assigned (in a 1:1 ratio) to receive once-daily oral semaglutide (target dose, 14 mg) or placebo, both in addition to standardof-care treatment, in a double-blind fashion. The investigator must use IV/WRS for randomisation of subjects. _x000D_ The code for a particular subject may be broken in a medical emergency if knowing the actual treatment would influence the treatment…
	1.2 Was the allocation sequence concealed until participants were enrolled and assigned to interventions?			Y
	1.3 Did baseline differences between intervention groups suggest a problem with the randomization process?			N	Baseline characteristics were similar in the two groups.
	Risk of bias judgement			Low
Bias due to deviations from intended interventions	2.1.Were participants aware of their assigned intervention during the trial?			N	Patients were randomly assigned (in a 1:1 ratio) to receive once-daily oral semaglutide (target dose, 14 mg) or placebo, both in addition to standardof-care treatment, in a double-blind fashion._x000D_ All tablets containing oral semaglutide or placebo are identical with regards to visual appearance to maintain the blinding of the trial.
	2.2.Were carers and people delivering the interventions aware of participants' assigned intervention during the trial?			N
	2.3. If Y/PY/NI to 2.1 or 2.2: Were there deviations from the intended intervention that arose because of the experimental context?			NA
	2.4 If Y/PY to 2.3: Were these deviations likely to have affected the outcome?			NA
	2.5. If Y/PY/NI to 2.4: Were these deviations from intended intervention balanced between groups?			NA
	2.6 Was an appropriate analysis used to estimate the effect of assignment to intervention?			Y	The primary statistical analysis of the primary endpoint will be a stratified Cox proportional hazards model with treatment group (oral semaglutide, placebo) as fixed factor.
	2.7 If N/PN/NI to 2.6: Was there potential for a substantial impact (on the result) of the failure to analyse participants in the group to which they were randomized?			NA
	Risk of bias judgement			Low
Bias due to missing outcome data	3.1 Were data for this outcome available for all, or nearly all, participants randomized?			Y	Vital-status information was collected for the 11 patients who did not complete the trial, thus accounting for all patients who took part. Most patients (1106 of 1347, 82.1%) assigned to oral semaglutide who completed the trial regimen were receiving the 14-mg dose by the visit at the end of the treatment period.
	3.2 If N/PN/NI to 3.1: Is there evidence that result was not biased by missing outcome data?			NA
	3.3 If N/PN to 3.2: Could missingness in the outcome depend on its true value?			NA
	3.4 If Y/PY/NI to 3.3: Is it likely that missingness in the outcome depended on its true value?			NA
	Risk of bias judgement			Low
Bias in measurement of the outcome	4.1 Was the method of measuring the outcome inappropriate?			N	major adverse cardiovascular event (death from cardiovascular causes, nonfatal myocardial infarction, or nonfatal stroke)
	4.2 Could measurement or ascertainment of the outcome have differed between intervention groups?			N	There was no difference in measurement or ascertainment of the outcome between finerenone and placebo groups.
	4.3 Were outcome assessors aware of the intervention received by study participants?			N	An independent external event adjudication committee (EAC) is established to perform qualitative or quantitative validation of selected AEs according to pre-defined diagnostic criteria. The events are reviewed by the EAC in a blinded manner.
	4.4 If Y/PY/NI to 4.3: Could assessment of the outcome have been influenced by knowledge of intervention received?			NA
	4.5 If Y/PY/NI to 4.4: Is it likely that assessment of the outcome was influenced by knowledge of intervention received?			NA
	Risk of bias judgement			Low
Bias in selection of the reported result	5.1 Were the data that produced this result analysed in accordance with a pre-specified analysis plan that was finalized before unblinded outcome data were available for analysis?			PY	If necessary, a statistical analysis plan (SAP) may be written in addition to the protocol, including a more technical and detailed elaboration of the statistical analyses. The SAP will be finalised before database lock.
	5.2 ... multiple eligible outcome measurements (e.g. scales, definitions, time points) within the outcome domain?			N	There is only one outcome measurement within the outcome domian.
	5.3 ... multiple eligible analyses of the data?			N
	Risk of bias judgement			Low
Overall bias	Risk of bias judgement			Low

## Sheet: Renal outcomes
Unique ID	FIDELIO-DKD	Study ID	NCT02540993	Assessor	Gu and Jiang
Ref or Label	N ENGL J MED 2020; 383 (23): 2219‐2229.	Aim	assignment to intervention (the 'intention-to-treat' effect)
Experimental	Finerenone	Comparator	Placebo	Source	Journal article(s); Trial protocol
Outcome	Renal outcomes	Results	Finerenone:504/2833,placebo:600/2841	Weight	1
Domain	Signalling question			Response	Comments
Bias arising from the randomization process	1.1 Was the allocation sequence random?			Y	Computer-generated random sequence._x000D_ All patients and study personnel were masked to treatment allocations (except the independent data monitoring committee). The study drug (finerenone) and placebo tablets were identical in appearance with a uniform administration schedule, with packaging and labeling designed to maintain blinding._x000D_ Study drug must be permanently discontinued if any …
	1.2 Was the allocation sequence concealed until participants were enrolled and assigned to interventions?			Y
	1.3 Did baseline differences between intervention groups suggest a problem with the randomization process?			N	Baseline characteristics and concomitant medications were balanced between the two groups.
	Risk of bias judgement			Low
Bias due to deviations from intended interventions	2.1.Were participants aware of their assigned intervention during the trial?			N	All patients and study personnel were masked to treatment allocations .The study drug (finerenone) and placebo tablets were identical in appearance with a uniform administration schedule, with packaging and labeling designed to maintain blinding.
	2.2.Were carers and people delivering the interventions aware of participants' assigned intervention during the trial?			N
	2.3. If Y/PY/NI to 2.1 or 2.2: Were there deviations from the intended intervention that arose because of the experimental context?			NA
	2.4 If Y/PY to 2.3: Were these deviations likely to have affected the outcome?			NA
	2.5. If Y/PY/NI to 2.4: Were these deviations from intended intervention balanced between groups?			NA
	2.6 Was an appropriate analysis used to estimate the effect of assignment to intervention?			PY	Efficacy analyses were performed in the full analysis set (ie, all randomized subjects without critical Good Clinical Practice violations). In time-to-event analyses, the superiority of finerenone versus placebo was tested via a stratified log-rank test; stratification factors were region (North America, Latin America, Europe, Asia, and other), eGFR category at screening (25 to <45, 45 to <60, an…
	2.7 If N/PN/NI to 2.6: Was there potential for a substantial impact (on the result) of the failure to analyse participants in the group to which they were randomized?			NA
	Risk of bias judgement			Low
Bias due to missing outcome data	3.1 Were data for this outcome available for all, or nearly all, participants randomized?			PY	Study was conducted at multiple centers in 48 countries/regions,13911 participants were screenedand and 5674 were randomized. A primary outcome event occurred in 504 of 2833 patients (17.8%) in the finerenone group and 600 of 2841 patients (21.1%) in the placebo group.
	3.2 If N/PN/NI to 3.1: Is there evidence that result was not biased by missing outcome data?			NA
	3.3 If N/PN to 3.2: Could missingness in the outcome depend on its true value?			NA
	3.4 If Y/PY/NI to 3.3: Is it likely that missingness in the outcome depended on its true value?			NA
	Risk of bias judgement			Low
Bias in measurement of the outcome	4.1 Was the method of measuring the outcome inappropriate?			N	A composite of kidney failure, a sustained decrease of at least 40% in the eGFR from baseline, or death from renal causes.
	4.2 Could measurement or ascertainment of the outcome have differed between intervention groups?			N	There was no difference in measurement or ascertainment of the outcome between finerenone and placebo groups.
	4.3 Were outcome assessors aware of the intervention received by study participants?			N	A Clinical Event Committee (CEC), blinded to study treatment assignment, will adjudicate all events that could potentially fulfill the criteria for the primary, secondary or other endpoints during the study.
	4.4 If Y/PY/NI to 4.3: Could assessment of the outcome have been influenced by knowledge of intervention received?			NA
	4.5 If Y/PY/NI to 4.4: Is it likely that assessment of the outcome was influenced by knowledge of intervention received?			NA
	Risk of bias judgement			Low
Bias in selection of the reported result	5.1 Were the data that produced this result analysed in accordance with a pre-specified analysis plan that was finalized before unblinded outcome data were available for analysis?			Y	The Finerenone in Reducing Kidney Failure and Disease Progression in Diabetic Kidney Disease (FIDELIO-DKD) trial was designed to test the hypothesis that finerenone slows CKD progression and reduces cardiovascular morbidity and mortality among patients with advanced CKD and type 2 diabetes.
	5.2 ... multiple eligible outcome measurements (e.g. scales, definitions, time points) within the outcome domain?			N	There is only one outcome measurement within the outcome domian.
	5.3 ... multiple eligible analyses of the data?			N
	Risk of bias judgement			Low
Overall bias	Risk of bias judgement			Low	_x000D_ _x000D_ _x000D_ _x000D_
Unique ID	FIGARO-DKD	Study ID	NCT02545049	Assessor	Gu and Jiang
Ref or Label	N ENGL J MED 2021; 385(24):2252‐2263.	Aim	assignment to intervention (the 'intention-to-treat' effect)
Experimental	Finerenone	Comparator	Placebo	Source	Journal article(s); Trial protocol
Outcome	Renal outcomes	Results	Finerenone:350/3686,placebo:395/3666	Weight	1
Domain	Signalling question			Response	Comments
Bias arising from the randomization process	1.1 Was the allocation sequence random?			Y	Computer-generated random sequence._x000D_ Study drug must be permanently discontinued if any of the following occurs:_x000D_ The randomization code is broken by the investigator, or other responsible person, when knowledge of the subject’s treatment is required.
	1.2 Was the allocation sequence concealed until participants were enrolled and assigned to interventions?			PY
	1.3 Did baseline differences between intervention groups suggest a problem with the randomization process?			N	The baseline characteristics and medications, including the dose of RAS inhibitor, were balanced between the two groups.
	Risk of bias judgement			Low
Bias due to deviations from intended interventions	2.1.Were participants aware of their assigned intervention during the trial?			N	All patients and study personnel were masked to treatment allocations .The study drug (finerenone) and placebo tablets were identical in appearance with a uniform administration schedule, with packaging and labeling designed to maintain blinding.
	2.2.Were carers and people delivering the interventions aware of participants' assigned intervention during the trial?			N
	2.3. If Y/PY/NI to 2.1 or 2.2: Were there deviations from the intended intervention that arose because of the experimental context?			NA
	2.4 If Y/PY to 2.3: Were these deviations likely to have affected the outcome?			NA
	2.5. If Y/PY/NI to 2.4: Were these deviations from intended intervention balanced between groups?			NA
	2.6 Was an appropriate analysis used to estimate the effect of assignment to intervention?			Y	The statistical analyses will follow the intention-to-treat principle and will be based primarily on the full analysis set consisting of all randomized patients considered valid for analysis.
	2.7 If N/PN/NI to 2.6: Was there potential for a substantial impact (on the result) of the failure to analyse participants in the group to which they were randomized?			NA
	Risk of bias judgement			Low
Bias due to missing outcome data	3.1 Were data for this outcome available for all, or nearly all, participants randomized?			Y	At the trial conclusion, at a median follow-up of 3.4 years, vital status was ascertained for 7334 of the 7352 patients (99.8%) included in the primary analysis.
	3.2 If N/PN/NI to 3.1: Is there evidence that result was not biased by missing outcome data?			NA
	3.3 If N/PN to 3.2: Could missingness in the outcome depend on its true value?			NA
	3.4 If Y/PY/NI to 3.3: Is it likely that missingness in the outcome depended on its true value?			NA
	Risk of bias judgement			Low
Bias in measurement of the outcome	4.1 Was the method of measuring the outcome inappropriate?			N	A composite of kidney failure, a sustained decrease from baseline of at least 40% in the eGFR, or death from renal causes.
	4.2 Could measurement or ascertainment of the outcome have differed between intervention groups?			N	There was no difference in measurement or ascertainment of the outcome between finerenone and placebo groups.
	4.3 Were outcome assessors aware of the intervention received by study participants?			N	A Clinical Event Committee (CEC), blinded to study treatment assignment, will adjudicate all events that could potentially fulfill the criteria for the primary, secondary or other endpoints during the study.
	4.4 If Y/PY/NI to 4.3: Could assessment of the outcome have been influenced by knowledge of intervention received?			NA
	4.5 If Y/PY/NI to 4.4: Is it likely that assessment of the outcome was influenced by knowledge of intervention received?			NA
	Risk of bias judgement			Low
Bias in selection of the reported result	5.1 Were the data that produced this result analysed in accordance with a pre-specified analysis plan that was finalized before unblinded outcome data were available for analysis?			Y	In the Finerenone in Reducing Cardiovascular Mortality and Morbidity in Diabetic Kidney Disease (FIGARO-DKD) trial, reported here, we evaluated whether treatment with finerenone would lead to lower risks of cardiovascular events and death from cardiovascular causes among patients with either stage 2 to 4 CKD and moderately elevated albuminuria or stage 1 or 2 CKD and severely increased albuminuri…
	5.2 ... multiple eligible outcome measurements (e.g. scales, definitions, time points) within the outcome domain?			N	There is only one outcome measurement within the outcome domian.
	5.3 ... multiple eligible analyses of the data?			N
	Risk of bias judgement			Low
Overall bias	Risk of bias judgement			Low
Unique ID	ARTS-DN	Study ID	NCT1874431	Assessor	Gu and Jiang
Ref or Label	JAMA 2015;314(9):884-94；Cardiovasc Diabetol 2022; 21(1): 232.	Aim	assignment to intervention (the 'intention-to-treat' effect)
Experimental	Finerenone	Comparator	Placebo	Source	Journal article(s); Trial protocol
Outcome	Renal outcomes	Results	Finerenone:7/715,placebo:2/93	Weight	1
Domain	Signalling question			Response	Comments
Bias arising from the randomization process	1.1 Was the allocation sequence random?			Y	Randomization was done centrally by an interactive voice/ web response system using computer-generated randomization lists, and participants, investigators, and the sponsor’s clinical team were blinded to treatment allocation.
	1.2 Was the allocation sequence concealed until participants were enrolled and assigned to interventions?			Y
	1.3 Did baseline differences between intervention groups suggest a problem with the randomization process?			N	The baseline characteristics of the patients were similar in treatment groups.
	Risk of bias judgement			Low
Bias due to deviations from intended interventions	2.1.Were participants aware of their assigned intervention during the trial?			N	Randomization was done centrally by an interactive voice/ web response system using computer-generated randomization lists, and participants, investigators, and the sponsor’s clinical team were blinded to treatment allocation.
	2.2.Were carers and people delivering the interventions aware of participants' assigned intervention during the trial?			N
	2.3. If Y/PY/NI to 2.1 or 2.2: Were there deviations from the intended intervention that arose because of the experimental context?			NA
	2.4 If Y/PY to 2.3: Were these deviations likely to have affected the outcome?			NA
	2.5. If Y/PY/NI to 2.4: Were these deviations from intended intervention balanced between groups?			NA
	2.6 Was an appropriate analysis used to estimate the effect of assignment to intervention?			Y	For the primary analysis, dose-dependency was assessed by fitting an analysis of covariance model (ANCOVA) to the log-transformed ratios of UACR at day 90 to UACR at baseline, including the factors ‘treatment group’, ‘region’, and ‘type of albuminuria’ and the log-transformed baseline UACR as a covariate nested within ‘type of albuminuria’, and testing a pre-specified linear contrast.
	2.7 If N/PN/NI to 2.6: Was there potential for a substantial impact (on the result) of the failure to analyse participants in the group to which they were randomized?			NA
	Risk of bias judgement			Low
Bias due to missing outcome data	3.1 Were data for this outcome available for all, or nearly all, participants randomized?			Y	823 patients were randomized (Figure 1 and eTable 1 in Supplement 2); 764 patients (93%) completed treatment.
	3.2 If N/PN/NI to 3.1: Is there evidence that result was not biased by missing outcome data?			NA
	3.3 If N/PN to 3.2: Could missingness in the outcome depend on its true value?			NA
	3.4 If Y/PY/NI to 3.3: Is it likely that missingness in the outcome depended on its true value?			NA
	Risk of bias judgement			Low
Bias in measurement of the outcome	4.1 Was the method of measuring the outcome inappropriate?			N	The ratio of the urinary albumin-creatinine ratio (UACR) at day 90 vs at baseline.
	4.2 Could measurement or ascertainment of the outcome have differed between intervention groups?			N	There was no difference in measurement or ascertainment of the outcome between finerenone and placebo groups.
	4.3 Were outcome assessors aware of the intervention received by study participants?			PY	The protocol did not specify the use of an independent outcome evaluation center or blinded outcome evaluators.
	4.4 If Y/PY/NI to 4.3: Could assessment of the outcome have been influenced by knowledge of intervention received?			N	The outcome indicators were objective and could not be influenced by the statistician's ideas.
	4.5 If Y/PY/NI to 4.4: Is it likely that assessment of the outcome was influenced by knowledge of intervention received?			NA
	Risk of bias judgement			Low
Bias in selection of the reported result	5.1 Were the data that produced this result analysed in accordance with a pre-specified analysis plan that was finalized before unblinded outcome data were available for analysis?			Y	For the primary analysis, dose dependency was assessed by fitting an analysis-of-covariance model to the log-transformed ratios of UACR at day 90 to UACR at baseline (eAppendix in Supplement 2), including the factors treatment group, region, and type of albuminuria and the log-transformed baseline UACR as a covariate nested within type of albuminuria, and testing a prespecified linear contrast at…
	5.2 ... multiple eligible outcome measurements (e.g. scales, definitions, time points) within the outcome domain?			N	There is only one outcome measurement within the outcome domian.
	5.3 ... multiple eligible analyses of the data?			N
	Risk of bias judgement			Low
Overall bias	Risk of bias judgement			Low
Unique ID	ELIXA	Study ID	NCT01147250	Assessor	Gu and Jiang
Ref or Label	N ENGL J MED 2015;373(23):2247-2257. Lancet Diabetes Endocrinol 2018;6(11):859-869.	Aim	assignment to intervention (the 'intention-to-treat' effect)
Experimental	Lixisenatide	Comparator	Placebo	Source	Journal article(s); Trial protocol
Outcome	Renal outcomes	Results	Lixisenatide:172/2647,placebo:203/2639	Weight	1
Domain	Signalling question			Response	Comments
Bias arising from the randomization process	1.1 Was the allocation sequence random?			Y	Patients were randomly assigned, in a doubleblind manner, to once-daily subcutaneous injections of lixisenatide or volume-matched placebo. Randomization was performed with the use of a centralized assignment system._x000D_ Patients, study staff, and individuals involved in analysis of trial data were masked to treatment allocation. Lixisenatide and placebo were indistinguishable.
	1.2 Was the allocation sequence concealed until participants were enrolled and assigned to interventions?			Y
	1.3 Did baseline differences between intervention groups suggest a problem with the randomization process?			N	The characteristics of the study groups were generally balanced at baseline.
	Risk of bias judgement			Low
Bias due to deviations from intended interventions	2.1.Were participants aware of their assigned intervention during the trial?			N	Patients were randomly assigned, in a doubleblind manner, to once-daily subcutaneous injections of lixisenatide or volume-matched placebo. Patients, study staff, and individuals involved in analysis of trial data were masked to treatment allocation. Lixisenatide and placebo were indistinguishable.
	2.2.Were carers and people delivering the interventions aware of participants' assigned intervention during the trial?			N
	2.3. If Y/PY/NI to 2.1 or 2.2: Were there deviations from the intended intervention that arose because of the experimental context?			NA
	2.4 If Y/PY to 2.3: Were these deviations likely to have affected the outcome?			NA
	2.5. If Y/PY/NI to 2.4: Were these deviations from intended intervention balanced between groups?			NA
	2.6 Was an appropriate analysis used to estimate the effect of assignment to intervention?			Y	The primary analysis was conducted in the intention-to-treat population with the use of the Cox proportional-hazards model, with study group and geographic region as the covariates, to estimate the hazard ratio for the comparison of lixisenatide with placebo.
	2.7 If N/PN/NI to 2.6: Was there potential for a substantial impact (on the result) of the failure to analyse participants in the group to which they were randomized?			NA
	Risk of bias judgement			Low
Bias due to missing outcome data	3.1 Were data for this outcome available for all, or nearly all, participants randomized?			Y	The median follow-up was 25 months in each study group. Among patients who did not die, 96.3% of the patients in the lixisenatide group and 96.1% of those in the placebo group completed the study. Vital status was ascertained at the end of the study in all but 29 patients (1.0%) in the lixisenatide group and in all but 42 (1.4%) in the placebo group.
	3.2 If N/PN/NI to 3.1: Is there evidence that result was not biased by missing outcome data?			NA
	3.3 If N/PN to 3.2: Could missingness in the outcome depend on its true value?			NA
	3.4 If Y/PY/NI to 3.3: Is it likely that missingness in the outcome depended on its true value?			NA
	Risk of bias judgement			Low
Bias in measurement of the outcome	4.1 Was the method of measuring the outcome inappropriate?			N	New-onset macroalbuminuria.
	4.2 Could measurement or ascertainment of the outcome have differed between intervention groups?			N	There was no difference in measurement or ascertainment of the outcome between finerenone and placebo groups.
	4.3 Were outcome assessors aware of the intervention received by study participants?			N	The data and safety monitoring committee, whose members had access to unblinded data, monitored the safety of the participants. When 144 adjudicated primary end-point events had occurred, the data and safety monitoring committee reviewed a prespecified, independently performed analysis of the unblinded data and informed the executive committee and the sponsor .
	4.4 If Y/PY/NI to 4.3: Could assessment of the outcome have been influenced by knowledge of intervention received?			NA
	4.5 If Y/PY/NI to 4.4: Is it likely that assessment of the outcome was influenced by knowledge of intervention received?			NA
	Risk of bias judgement			Low
Bias in selection of the reported result	5.1 Were the data that produced this result analysed in accordance with a pre-specified analysis plan that was finalized before unblinded outcome data were available for analysis?			Y	This neutral influence of lixisenatide on cardiovascular end points was reflected in the individual components of the primary composite end point and was consistent across multiple prespecified subgroups.
	5.2 ... multiple eligible outcome measurements (e.g. scales, definitions, time points) within the outcome domain?			N	There is only one outcome measurement within the outcome domian.
	5.3 ... multiple eligible analyses of the data?			N
	Risk of bias judgement			Low
Overall bias	Risk of bias judgement			Low
Unique ID	LEADER	Study ID	NCT01179048	Assessor	Gu and Jiang
Ref or Label	N Engl J Med 2017;377:(9):839-848.	Aim	assignment to intervention (the 'intention-to-treat' effect)
Experimental	Liraglutide	Comparator	Placebo	Source	Journal article(s); Trial protocol
Outcome	Renal outcomes	Results	Liraglutide:268/4668,placebo:337/4672	Weight	1
Domain	Signalling question			Response	Comments
Bias arising from the randomization process	1.1 Was the allocation sequence random?			Y	Patients demonstrating ≥50% adherence to the regimen and willingness to continue with the injection protocol throughout the trial then underwent randomization, which was carried out for all subjects using the interactive voice/web response system. After randomisation, treatment with liraglutide or placebo will be double-blind throughout the trial.
	1.2 Was the allocation sequence concealed until participants were enrolled and assigned to interventions?			Y
	1.3 Did baseline differences between intervention groups suggest a problem with the randomization process?			N	The demographic and clinical characteristics of the patients were similar in the two groups.
	Risk of bias judgement			Low
Bias due to deviations from intended interventions	2.1.Were participants aware of their assigned intervention during the trial?			N	Subjects meeting all inclusion/exclusion criteria were randomized in a 1:1 manner to receive a double-blind of liraglutide or equivalent placebo.
	2.2.Were carers and people delivering the interventions aware of participants' assigned intervention during the trial?			N
	2.3. If Y/PY/NI to 2.1 or 2.2: Were there deviations from the intended intervention that arose because of the experimental context?			NA
	2.4 If Y/PY to 2.3: Were these deviations likely to have affected the outcome?			NA
	2.5. If Y/PY/NI to 2.4: Were these deviations from intended intervention balanced between groups?			NA
	2.6 Was an appropriate analysis used to estimate the effect of assignment to intervention?			Y	Full Analysis Set includes all randomised subjects. The statistical evaluation of the FAS will follow the intention-to-treat (ITT) principle and subjects will contribute to the evaluation “as randomised”.
	2.7 If N/PN/NI to 2.6: Was there potential for a substantial impact (on the result) of the failure to analyse participants in the group to which they were randomized?			NA
	Risk of bias judgement			Low
Bias due to missing outcome data	3.1 Were data for this outcome available for all, or nearly all, participants randomized?			Y	The vital status was known in 99.7% of the patients. A total of 96.8% of the patients completed a final visit, died, or had a primary outcome.
	3.2 If N/PN/NI to 3.1: Is there evidence that result was not biased by missing outcome data?			NA
	3.3 If N/PN to 3.2: Could missingness in the outcome depend on its true value?			NA
	3.4 If Y/PY/NI to 3.3: Is it likely that missingness in the outcome depended on its true value?			NA
	Risk of bias judgement			Low
Bias in measurement of the outcome	4.1 Was the method of measuring the outcome inappropriate?			N	A composite of new-onset persistent macroalbuminuria, persistent doubling of the serum creatinine level, end-stage renal disease, or death due to renal disease.
	4.2 Could measurement or ascertainment of the outcome have differed between intervention groups?			N	There was no difference in measurement or ascertainment of the outcome between finerenone and placebo groups.
	4.3 Were outcome assessors aware of the intervention received by study participants?			N	All components of the cardiovascular and microvascular endpoints will be adjudicated by an independent Adjudication Committee in a blinded manner.
	4.4 If Y/PY/NI to 4.3: Could assessment of the outcome have been influenced by knowledge of intervention received?			NA
	4.5 If Y/PY/NI to 4.4: Is it likely that assessment of the outcome was influenced by knowledge of intervention received?			NA
	Risk of bias judgement			Low
Bias in selection of the reported result	5.1 Were the data that produced this result analysed in accordance with a pre-specified analysis plan that was finalized before unblinded outcome data were available for analysis?			Y	In prespecified time-to-event analyses we applied a Cox proportional-hazards model with trial group as a covariate. Sensitivity analyses were performed with death as a competing risk. All the patients who underwent randomization were included and followed from the time of randomization until death or the end of follow-up, whichever came first.
	5.2 ... multiple eligible outcome measurements (e.g. scales, definitions, time points) within the outcome domain?			N	There is only one outcome measurement within the outcome domian.
	5.3 ... multiple eligible analyses of the data?			N
	Risk of bias judgement			Low
Overall bias	Risk of bias judgement			Low
Unique ID	SUSTAIN-6	Study ID	NCT01720446	Assessor	Gu and Jiang
Ref or Label	N ENGL J MED 2016;375(19):1834‐1844.	Aim	assignment to intervention (the 'intention-to-treat' effect)
Experimental	Semaglutide	Comparator	Placebo	Source	Journal article(s); Trial protocol
Outcome	Renal outcomes	Results	Semaglutide:62/1648,placebo:100/1649	Weight	1
Domain	Signalling question			Response	Comments
Bias arising from the randomization process	1.1 Was the allocation sequence random?			Y	Eligible subjects will be randomised into one of four treatment. The IV/WRS will allocate the Dispensing Unit Number (DUN) of trial product to be dispensed to the subject. A trial-specific IV/WRS will be set up which can be accessed at any time via the internet and/or telephone. Access to the IV/WRS must be restricted to and controlled by authorised persons.
	1.2 Was the allocation sequence concealed until participants were enrolled and assigned to interventions?			Y
	1.3 Did baseline differences between intervention groups suggest a problem with the randomization process?			N	Demographic and clinical characteristics of the patients at baseline were similar across treatment groups.
	Risk of bias judgement			Low
Bias due to deviations from intended interventions	2.1.Were participants aware of their assigned intervention during the trial?			N	Subjects meeting inclusion criteria will be randomised in a 1:1:1:1 manner to receive a doubleblind, OW dose of semaglutide, or equivalent placebo.
	2.2.Were carers and people delivering the interventions aware of participants' assigned intervention during the trial?			N
	2.3. If Y/PY/NI to 2.1 or 2.2: Were there deviations from the intended intervention that arose because of the experimental context?			NA
	2.4 If Y/PY to 2.3: Were these deviations likely to have affected the outcome?			NA
	2.5. If Y/PY/NI to 2.4: Were these deviations from intended intervention balanced between groups?			NA
	2.6 Was an appropriate analysis used to estimate the effect of assignment to intervention?			Y	Full Analysis Set includes all randomised subjects. The statistical evaluation of the FAS will follow the intention-to-treat (ITT) principle.
	2.7 If N/PN/NI to 2.6: Was there potential for a substantial impact (on the result) of the failure to analyse participants in the group to which they were randomized?			NA
	Risk of bias judgement			Low
Bias due to missing outcome data	3.1 Were data for this outcome available for all, or nearly all, participants randomized?			Y	From February 2013 through December 2013, a total of 4346 patients were screened, and 3297 underwent randomization; of these patients, 3232 (98.0%) attended the last follow-up visit at an investigator site, were contacted by telephone, or died during the trial. The date of the last patient visit was March 15, 2016. Vital status was known for 99.6% of the patients by the end of the trial.
	3.2 If N/PN/NI to 3.1: Is there evidence that result was not biased by missing outcome data?			NA
	3.3 If N/PN to 3.2: Could missingness in the outcome depend on its true value?			NA
	3.4 If Y/PY/NI to 3.3: Is it likely that missingness in the outcome depended on its true value?			NA
	Risk of bias judgement			Low
Bias in measurement of the outcome	4.1 Was the method of measuring the outcome inappropriate?			N	A composite of persistent macroalbuminuria, persistent doubling of the serum creatinine level and a creatinine clearance of less than 45 ml per minute per 1.73 m2 of body-surface area (according to the Modification of Diet in Renal Disease criteria), or the need for continuous renal-replacement therapy.
	4.2 Could measurement or ascertainment of the outcome have differed between intervention groups?			N	There was no difference in measurement or ascertainment of the outcome between finerenone and placebo groups.
	4.3 Were outcome assessors aware of the intervention received by study participants?			N	An external independent EAC is established for the trial to perform adjudication, standardisation and assessment of events for randomised subjects in an independent and blinded manner. The components of the primary endpoint and other key safety outcomes will be subject to blinded external adjudication.
	4.4 If Y/PY/NI to 4.3: Could assessment of the outcome have been influenced by knowledge of intervention received?			NA
	4.5 If Y/PY/NI to 4.4: Is it likely that assessment of the outcome was influenced by knowledge of intervention received?			NA
	Risk of bias judgement			Low
Bias in selection of the reported result	5.1 Were the data that produced this result analysed in accordance with a pre-specified analysis plan that was finalized before unblinded outcome data were available for analysis?			Y	The prespecified analysis for the primary outcome was a Cox proportional-hazards model, with pooled treatment (semaglutide vs. placebo) as a fixed factor, and categorized according to all possible combinations of stratification factors used for randomization.
	5.2 ... multiple eligible outcome measurements (e.g. scales, definitions, time points) within the outcome domain?			N	There is only one outcome measurement within the outcome domian.
	5.3 ... multiple eligible analyses of the data?			N
	Risk of bias judgement			Low
Overall bias	Risk of bias judgement			Low
Unique ID	EXSCEL	Study ID	NCT01144338	Assessor	Gu and Jiang
Ref or Label	N ENGL J MED 2017;377(13):1228-1239.	Aim	assignment to intervention (the 'intention-to-treat' effect)
Experimental	Exenatide	Comparator	Placebo	Source	Journal article(s); Trial protocol
Outcome	Renal outcomes	Results	Exenatide:366/6256,placebo:407/6222	Weight	1
Domain	Signalling question			Response	Comments
Bias arising from the randomization process	1.1 Was the allocation sequence random?			Y	Subjects will be randomly assigned to 1 of 2 treatment groups (EQW or Matching placebo). An interactive voice-response system assigned patients on the basis of computergenerated block randomization within each site, with stratification according to history of cardiovascular disease. Randomization will be in the ratio of 1:1 (EQW:Matching placebo) and will be carried out centrally in a manner bloc…
	1.2 Was the allocation sequence concealed until participants were enrolled and assigned to interventions?			Y
	1.3 Did baseline differences between intervention groups suggest a problem with the randomization process?			N	The demographic, disease, and clinical characteristics of the patients did not differ significantly between the groups.
	Risk of bias judgement			Low
Bias due to deviations from intended interventions	2.1.Were participants aware of their assigned intervention during the trial?			N	Study medication kits will be labeled with unique package numbers (this is not the subject randomization number). At Visit 1 (Day 0), study site personnel must contact the interactive voice response system (IVRS) to randomly assign subjects. The study-site personnel must call the IVRS at all subsequent visits (except Study Termination) to record the visit and confirm the kit assignment. The calls…
	2.2.Were carers and people delivering the interventions aware of participants' assigned intervention during the trial?			N
	2.3. If Y/PY/NI to 2.1 or 2.2: Were there deviations from the intended intervention that arose because of the experimental context?			NA
	2.4 If Y/PY to 2.3: Were these deviations likely to have affected the outcome?			NA
	2.5. If Y/PY/NI to 2.4: Were these deviations from intended intervention balanced between groups?			NA
	2.6 Was an appropriate analysis used to estimate the effect of assignment to intervention?			Y	The time-to-event analyses were performed with the use of a Cox proportional-hazards model for primary, secondary, and exploratory outcomes in the intention-to-treat population, stratified according to history of cardiovascular disease, with trial regimen as an explanatory variable. The intention-to-treat population included all patients who underwent randomization.
	2.7 If N/PN/NI to 2.6: Was there potential for a substantial impact (on the result) of the failure to analyse participants in the group to which they were randomized?			NA
	Risk of bias judgement			Low
Bias due to missing outcome data	3.1 Were data for this outcome available for all, or nearly all, participants randomized?			Y	A total of 14,187 patients (96.2%) completed_x000D_ the trial, and vital status was obtained for 98.8% of the patients.
	3.2 If N/PN/NI to 3.1: Is there evidence that result was not biased by missing outcome data?			NA
	3.3 If N/PN to 3.2: Could missingness in the outcome depend on its true value?			NA
	3.4 If Y/PY/NI to 3.3: Is it likely that missingness in the outcome depended on its true value?			NA
	Risk of bias judgement			Low
Bias in measurement of the outcome	4.1 Was the method of measuring the outcome inappropriate?			N	A composite of new-onset macroalbuminuria, 40% eGFR decline, the need for renal replacement therapy, and death from kidney disease.
	4.2 Could measurement or ascertainment of the outcome have differed between intervention groups?			N	There was no difference in measurement or ascertainment of the outcome between finerenone and placebo groups.
	4.3 Were outcome assessors aware of the intervention received by study participants?			N	An independent clinical events classification committee whose members were unaware of the trial-group assignments adjudicated all the components of the primary composite outcome, secondary outcomes, ventricular arrhythmias that led to intervention, neoplasms, and pancreatitis.
	4.4 If Y/PY/NI to 4.3: Could assessment of the outcome have been influenced by knowledge of intervention received?			NA
	4.5 If Y/PY/NI to 4.4: Is it likely that assessment of the outcome was influenced by knowledge of intervention received?			NA
	Risk of bias judgement			Low
Bias in selection of the reported result	5.1 Were the data that produced this result analysed in accordance with a pre-specified analysis plan that was finalized before unblinded outcome data were available for analysis?			Y	The statistical analysis plan prespecified the use of hierarchical testing in the following order: noninferiority for the primary composite outcome, superiority for the primary composite outcome, superiority for all-cause mortality, superiority for each component of the cardiovascular composite (tested with the use of the Hochberg procedure), and finally, if all three components were superior, su…
	5.2 ... multiple eligible outcome measurements (e.g. scales, definitions, time points) within the outcome domain?			N	There is only one outcome measurement within the outcome domian.
	5.3 ... multiple eligible analyses of the data?			N
	Risk of bias judgement			Low
Overall bias	Risk of bias judgement			Low
Unique ID	REWIND	Study ID	NCT01394952	Assessor	Gu and Jiang
Ref or Label	Lancet 2019;394(10193):131‐138.	Aim	assignment to intervention (the 'intention-to-treat' effect)
Experimental	Dulaglutide	Comparator	Placebo	Source	Journal article(s); Trial protocol
Outcome	Renal outcomes	Results	Dulaglutide:848/4949,placebo:970/4952	Weight	1
Domain	Signalling question			Response	Comments
Bias arising from the randomization process	1.1 Was the allocation sequence random?			Y	Participants who were 100% adherent to weekly placebo injections during the single­blind run­in period and who still met eligibility criteria were randomly assigned to weekly subcutaneous injections of either masked dulaglutide 1·5 mg or the same volume of masked placebo (containing the same excipients but without dulaglutide) using a preloaded syringe. Syringes containing dulaglutide and placebo…
	1.2 Was the allocation sequence concealed until participants were enrolled and assigned to interventions?			Y
	1.3 Did baseline differences between intervention groups suggest a problem with the randomization process?			N	There were no between­-group differences at baseline.
	Risk of bias judgement			Low
Bias due to deviations from intended interventions	2.1.Were participants aware of their assigned intervention during the trial?			N	All investigators and participants were masked to treatment allocation. The independent data monitoring committee and the statisticians supporting the committee’s activities were the only people with access to unblinded data.
	2.2.Were carers and people delivering the interventions aware of participants' assigned intervention during the trial?			N
	2.3. If Y/PY/NI to 2.1 or 2.2: Were there deviations from the intended intervention that arose because of the experimental context?			NA
	2.4 If Y/PY to 2.3: Were these deviations likely to have affected the outcome?			NA
	2.5. If Y/PY/NI to 2.4: Were these deviations from intended intervention balanced between groups?			NA
	2.6 Was an appropriate analysis used to estimate the effect of assignment to intervention?			Y	All efficacy and safety analyses were done according to an intention-­to-­treat approach that included all randomly assigned participants irrespective of adherence, as described in the protocol and prespecified statistical analysis plan.
	2.7 If N/PN/NI to 2.6: Was there potential for a substantial impact (on the result) of the failure to analyse participants in the group to which they were randomized?			NA
	Risk of bias judgement			Low
Bias due to missing outcome data	3.1 Were data for this outcome available for all, or nearly all, participants randomized?			Y	All efficacy and safety analyses were done according to an intention-­to-­treat approach that included all randomly assigned participants irrespective of adherence.
	3.2 If N/PN/NI to 3.1: Is there evidence that result was not biased by missing outcome data?			NA
	3.3 If N/PN to 3.2: Could missingness in the outcome depend on its true value?			NA
	3.4 If Y/PY/NI to 3.3: Is it likely that missingness in the outcome depended on its true value?			NA
	Risk of bias judgement			Low
Bias in measurement of the outcome	4.1 Was the method of measuring the outcome inappropriate?			N	A composite of new macroalbuminuria (UACR >33·9 mg/mmol), a sustained decline in eGFR of 30% or more from baseline, or chronic renal replacement therapy.
	4.2 Could measurement or ascertainment of the outcome have differed between intervention groups?			N	There was no difference in measurement or ascertainment of the outcome between finerenone and placebo groups.
	4.3 Were outcome assessors aware of the intervention received by study participants?			N	All deaths and cardiovascular, pancreatic and thyroid events(i.e. both efficacy and safety outcomes) are adjudicated by an externaladjudication committee, which is blinded to treatment allocation.
	4.4 If Y/PY/NI to 4.3: Could assessment of the outcome have been influenced by knowledge of intervention received?			NA
	4.5 If Y/PY/NI to 4.4: Is it likely that assessment of the outcome was influenced by knowledge of intervention received?			NA
	Risk of bias judgement			Low
Bias in selection of the reported result	5.1 Were the data that produced this result analysed in accordance with a pre-specified analysis plan that was finalized before unblinded outcome data were available for analysis?			Y	All efficacy and safety analyses were done according to an intention-­to-­treat approach that included all randomly assigned participants irrespective of adherence, as described in the protocol and prespecified statistical analysis plan.
	5.2 ... multiple eligible outcome measurements (e.g. scales, definitions, time points) within the outcome domain?			N	There is only one outcome measurement within the outcome domian.
	5.3 ... multiple eligible analyses of the data?			N
	Risk of bias judgement			Low
Overall bias	Risk of bias judgement			Low
Unique ID	AMPLITUDE-O	Study ID	NCT03496298	Assessor	Gu and Jiang
Ref or Label	N ENGL J MED 2021;385(10):896-907.	Aim	assignment to intervention (the 'intention-to-treat' effect)
Experimental	Efpeglenatide	Comparator	Placebo	Source	Journal article(s); Trial protocol
Outcome	Renal outcomes	Results	Efpeglenatide:353/2717,placebo:250/1359	Weight	1
Domain	Signalling question			Response	Comments
Bias arising from the randomization process	1.1 Was the allocation sequence random?			Y	The trial medications and placebo were provided in identically appearing prefilled syringes in a blinded manner. Randomization was performed through an interactive Web-response system._x000D_
	1.2 Was the allocation sequence concealed until participants were enrolled and assigned to interventions?			Y
	1.3 Did baseline differences between intervention groups suggest a problem with the randomization process?			N	The baseline characteristics of the patients were similar between the two groups.
	Risk of bias judgement			Low
Bias due to deviations from intended interventions	2.1.Were participants aware of their assigned intervention during the trial?			N	The treatment period was from the time of randomization until the end of the trial, death, or discontinuation of the assigned regimen. The trial medications and placebo were provided in identically appearing prefilled syringes in a blinded manner.
	2.2.Were carers and people delivering the interventions aware of participants' assigned intervention during the trial?			N
	2.3. If Y/PY/NI to 2.1 or 2.2: Were there deviations from the intended intervention that arose because of the experimental context?			NA
	2.4 If Y/PY to 2.3: Were these deviations likely to have affected the outcome?			NA
	2.5. If Y/PY/NI to 2.4: Were these deviations from intended intervention balanced between groups?			NA
	2.6 Was an appropriate analysis used to estimate the effect of assignment to intervention?			Y	In accordance with the intention-to-treat principle, all outcomes that occurred between the time of randomization and the last assessment were counted.
	2.7 If N/PN/NI to 2.6: Was there potential for a substantial impact (on the result) of the failure to analyse participants in the group to which they were randomized?			NA
	Risk of bias judgement			Low
Bias due to missing outcome data	3.1 Were data for this outcome available for all, or nearly all, participants randomized?			Y	Follow-up ended on December 10, 2020, after a median follow-up period of 1.81 years (interquartile range, 1.69 to 1.98), for a total follow-up of 7395.4 person-years. At that time, status with respect to the primary outcome was known for 3941 of the 4076 participants (96.7%), and the vital status was known for 4073 (99.9%).
	3.2 If N/PN/NI to 3.1: Is there evidence that result was not biased by missing outcome data?			NA
	3.3 If N/PN to 3.2: Could missingness in the outcome depend on its true value?			NA
	3.4 If Y/PY/NI to 3.3: Is it likely that missingness in the outcome depended on its true value?			NA
	Risk of bias judgement			Low
Bias in measurement of the outcome	4.1 Was the method of measuring the outcome inappropriate?			N	Incident macroalbuminuria, plus an increase in the urinary albumin-to-creatinine ratio of ≥30% from baseline, a sustained decrease in the eGFR of ≥40% for ≥30 days, renal-replacement therapy for ≥90 days, or a sustained eGFR of <15 ml per minute per 1.73 m2 for ≥30 days.
	4.2 Could measurement or ascertainment of the outcome have differed between intervention groups?			N	There was no difference in measurement or ascertainment of the outcome between finerenone and placebo groups.
	4.3 Were outcome assessors aware of the intervention received by study participants?			N	Only the data monitoring committee had access to unmasked data until the database lock.
	4.4 If Y/PY/NI to 4.3: Could assessment of the outcome have been influenced by knowledge of intervention received?			NA
	4.5 If Y/PY/NI to 4.4: Is it likely that assessment of the outcome was influenced by knowledge of intervention received?			NA
	Risk of bias judgement			Low
Bias in selection of the reported result	5.1 Were the data that produced this result analysed in accordance with a pre-specified analysis plan that was finalized before unblinded outcome data were available for analysis?			Y	All analyses were performed in accordance with two prespecified plans and were finalized before any unblinding occurred.
	5.2 ... multiple eligible outcome measurements (e.g. scales, definitions, time points) within the outcome domain?			N	There is only one outcome measurement within the outcome domian.
	5.3 ... multiple eligible analyses of the data?			N
	Risk of bias judgement			Low
Overall bias	Risk of bias judgement			Low

## Sheet: HHF
Unique ID	FIDELIO-DKD	Study ID	NCT02540993	Assessor	Gu and Jiang
Ref or Label	N ENGL J MED 2020; 383 (23): 2219‐2229. Circulation 2021;143(6):540-552.	Aim	assignment to intervention (the 'intention-to-treat' effect)
Experimental	Finerenone	Comparator	Placebo	Source	Journal article(s); Trial protocol
Outcome	HHF	Results	Finerenone:139/2833,placebo:162/2841	Weight	1
Domain	Signalling question			Response	Comments
Bias arising from the randomization process	1.1 Was the allocation sequence random?			Y	Computer-generated random sequence._x000D_ All patients and study personnel were masked to treatment allocations (except the independent data monitoring committee). The study drug (finerenone) and placebo tablets were identical in appearance with a uniform administration schedule, with packaging and labeling designed to maintain blinding.Study drug must be permanently discontinued if any of the f…
	1.2 Was the allocation sequence concealed until participants were enrolled and assigned to interventions?			Y
	1.3 Did baseline differences between intervention groups suggest a problem with the randomization process?			N	Baseline characteristics and concomitant medications were balanced between the two groups.
	Risk of bias judgement			Low
Bias due to deviations from intended interventions	2.1.Were participants aware of their assigned intervention during the trial?			N	All patients and study personnel were masked to treatment allocations .The study drug (finerenone) and placebo tablets were identical in appearance with a uniform administration schedule, with packaging and labeling designed to maintain blinding.
	2.2.Were carers and people delivering the interventions aware of participants' assigned intervention during the trial?			N
	2.3. If Y/PY/NI to 2.1 or 2.2: Were there deviations from the intended intervention that arose because of the experimental context?			NA
	2.4 If Y/PY to 2.3: Were these deviations likely to have affected the outcome?			NA
	2.5. If Y/PY/NI to 2.4: Were these deviations from intended intervention balanced between groups?			NA
	2.6 Was an appropriate analysis used to estimate the effect of assignment to intervention?			PY	Efficacy analyses were performed in the full analysis set (ie, all randomized subjects without critical Good Clinical Practice violations). In time-to-event analyses, the superiority of finerenone versus placebo was tested via a stratified log-rank test; stratification factors were region (North America, Latin America, Europe, Asia, and other), eGFR category at screening (25 to <45, 45 to <60, an…
	2.7 If N/PN/NI to 2.6: Was there potential for a substantial impact (on the result) of the failure to analyse participants in the group to which they were randomized?			NA
	Risk of bias judgement			Low
Bias due to missing outcome data	3.1 Were data for this outcome available for all, or nearly all, participants randomized?			PY	Study was conducted at multiple centers in 48 countries/regions,13911 participants were screenedand and 5674 were randomized. A primary outcome event occurred in 504 of 2833 patients (17.8%) in the finerenone group and 600 of 2841 patients (21.1%) in the placebo group.
	3.2 If N/PN/NI to 3.1: Is there evidence that result was not biased by missing outcome data?			NA
	3.3 If N/PN to 3.2: Could missingness in the outcome depend on its true value?			NA
	3.4 If Y/PY/NI to 3.3: Is it likely that missingness in the outcome depended on its true value?			NA
	Risk of bias judgement			Low
Bias in measurement of the outcome	4.1 Was the method of measuring the outcome inappropriate?			N	Hospitalization for heart failure.
	4.2 Could measurement or ascertainment of the outcome have differed between intervention groups?			N	There was no difference in measurement or ascertainment of the outcome between finerenone and placebo groups.
	4.3 Were outcome assessors aware of the intervention received by study participants?			N	A Clinical Event Committee (CEC), blinded to study treatment assignment, will adjudicate all events that could potentially fulfill the criteria for the primary, secondary or other endpoints during the study.
	4.4 If Y/PY/NI to 4.3: Could assessment of the outcome have been influenced by knowledge of intervention received?			NA
	4.5 If Y/PY/NI to 4.4: Is it likely that assessment of the outcome was influenced by knowledge of intervention received?			NA
	Risk of bias judgement			Low
Bias in selection of the reported result	5.1 Were the data that produced this result analysed in accordance with a pre-specified analysis plan that was finalized before unblinded outcome data were available for analysis?			Y	The Finerenone in Reducing Kidney Failure and Disease Progression in Diabetic Kidney Disease (FIDELIO-DKD) trial was designed to test the hypothesis that finerenone slows CKD progression and reduces cardiovascular morbidity and mortality among patients with advanced CKD and type 2 diabetes.
	5.2 ... multiple eligible outcome measurements (e.g. scales, definitions, time points) within the outcome domain?			N	There is only one outcome measurement within the outcome domian.
	5.3 ... multiple eligible analyses of the data?			N
	Risk of bias judgement			Low
Overall bias	Risk of bias judgement			Low	_x000D_ _x000D_ _x000D_ _x000D_
Unique ID	FIGARO-DKD	Study ID	NCT02545049	Assessor	Gu and Jiang
Ref or Label	N ENGL J MED 2021; 385(24):2252‐2263.	Aim	assignment to intervention (the 'intention-to-treat' effect)
Experimental	Finerenone	Comparator	Placebo	Source	Journal article(s); Trial protocol
Outcome	HHF	Results	Finerenone:117/3686,placebo:163/3666	Weight	1
Domain	Signalling question			Response	Comments
Bias arising from the randomization process	1.1 Was the allocation sequence random?			Y	Computer-generated random sequence._x000D_ Study drug must be permanently discontinued if any of the following occurs:_x000D_ The randomization code is broken by the investigator, or other responsible person, when knowledge of the subject’s treatment is required.
	1.2 Was the allocation sequence concealed until participants were enrolled and assigned to interventions?			PY
	1.3 Did baseline differences between intervention groups suggest a problem with the randomization process?			N	The baseline characteristics and medications, including the dose of RAS inhibitor, were balanced between the two groups.
	Risk of bias judgement			Low
Bias due to deviations from intended interventions	2.1.Were participants aware of their assigned intervention during the trial?			N	All patients and study personnel were masked to treatment allocations .The study drug (finerenone) and placebo tablets were identical in appearance with a uniform administration schedule, with packaging and labeling designed to maintain blinding.
	2.2.Were carers and people delivering the interventions aware of participants' assigned intervention during the trial?			N
	2.3. If Y/PY/NI to 2.1 or 2.2: Were there deviations from the intended intervention that arose because of the experimental context?			NA
	2.4 If Y/PY to 2.3: Were these deviations likely to have affected the outcome?			NA
	2.5. If Y/PY/NI to 2.4: Were these deviations from intended intervention balanced between groups?			NA
	2.6 Was an appropriate analysis used to estimate the effect of assignment to intervention?			Y	The statistical analyses will follow the intention-to-treat principle and will be based primarily on the full analysis set consisting of all randomized patients considered valid for analysis.
	2.7 If N/PN/NI to 2.6: Was there potential for a substantial impact (on the result) of the failure to analyse participants in the group to which they were randomized?			NA
	Risk of bias judgement			Low
Bias due to missing outcome data	3.1 Were data for this outcome available for all, or nearly all, participants randomized?			Y	At the trial conclusion, at a median follow-up of 3.4 years, vital status was ascertained for 7334 of the 7352 patients (99.8%) included in the primary analysis.
	3.2 If N/PN/NI to 3.1: Is there evidence that result was not biased by missing outcome data?			NA
	3.3 If N/PN to 3.2: Could missingness in the outcome depend on its true value?			NA
	3.4 If Y/PY/NI to 3.3: Is it likely that missingness in the outcome depended on its true value?			NA
	Risk of bias judgement			Low
Bias in measurement of the outcome	4.1 Was the method of measuring the outcome inappropriate?			N	Hospitalization for heart failure.
	4.2 Could measurement or ascertainment of the outcome have differed between intervention groups?			N	There was no difference in measurement or ascertainment of the outcome between finerenone and placebo groups.
	4.3 Were outcome assessors aware of the intervention received by study participants?			N	A Clinical Event Committee (CEC), blinded to study treatment assignment, will adjudicate all events that could potentially fulfill the criteria for the primary, secondary or other endpoints during the study.
	4.4 If Y/PY/NI to 4.3: Could assessment of the outcome have been influenced by knowledge of intervention received?			NA
	4.5 If Y/PY/NI to 4.4: Is it likely that assessment of the outcome was influenced by knowledge of intervention received?			NA
	Risk of bias judgement			Low
Bias in selection of the reported result	5.1 Were the data that produced this result analysed in accordance with a pre-specified analysis plan that was finalized before unblinded outcome data were available for analysis?			Y	In the Finerenone in Reducing Cardiovascular Mortality and Morbidity in Diabetic Kidney Disease (FIGARO-DKD) trial, reported here, we evaluated whether treatment with finerenone would lead to lower risks of cardiovascular events and death from cardiovascular causes among patients with either stage 2 to 4 CKD and moderately elevated albuminuria or stage 1 or 2 CKD and severely increased albuminuri…
	5.2 ... multiple eligible outcome measurements (e.g. scales, definitions, time points) within the outcome domain?			N	There is only one outcome measurement within the outcome domian.
	5.3 ... multiple eligible analyses of the data?			N
	Risk of bias judgement			Low
Overall bias	Risk of bias judgement			Low
Unique ID	ELIXA	Study ID	NCT01147250	Assessor	Gu and Jiang
Ref or Label	N ENGL J MED 2015;373(23):2247-2257.	Aim	assignment to intervention (the 'intention-to-treat' effect)
Experimental	Lixisenatide	Comparator	Placebo	Source	Journal article(s); Trial protocol
Outcome	HHF	Results	Lixisenatide:122/3034,placebo:127/3034	Weight	1
Domain	Signalling question			Response	Comments
Bias arising from the randomization process	1.1 Was the allocation sequence random?			Y	Patients were randomly assigned, in a doubleblind manner, to once-daily subcutaneous injections of lixisenatide or volume-matched placebo. Randomization was performed with the use of a centralized assignment system.
	1.2 Was the allocation sequence concealed until participants were enrolled and assigned to interventions?			Y
	1.3 Did baseline differences between intervention groups suggest a problem with the randomization process?			N	The characteristics of the study groups were generally balanced at baseline.
	Risk of bias judgement			Low
Bias due to deviations from intended interventions	2.1.Were participants aware of their assigned intervention during the trial?			N	Patients were randomly assigned, in a doubleblind manner, to once-daily subcutaneous injections of lixisenatide or volume-matched placebo.
	2.2.Were carers and people delivering the interventions aware of participants' assigned intervention during the trial?			N
	2.3. If Y/PY/NI to 2.1 or 2.2: Were there deviations from the intended intervention that arose because of the experimental context?			NA
	2.4 If Y/PY to 2.3: Were these deviations likely to have affected the outcome?			NA
	2.5. If Y/PY/NI to 2.4: Were these deviations from intended intervention balanced between groups?			NA
	2.6 Was an appropriate analysis used to estimate the effect of assignment to intervention?			Y	The primary analysis was conducted in the intention-to-treat population with the use of the Cox proportional-hazards model, with study group and geographic region as the covariates, to estimate the hazard ratio for the comparison of lixisenatide with placebo.
	2.7 If N/PN/NI to 2.6: Was there potential for a substantial impact (on the result) of the failure to analyse participants in the group to which they were randomized?			NA
	Risk of bias judgement			Low
Bias due to missing outcome data	3.1 Were data for this outcome available for all, or nearly all, participants randomized?			Y	The median follow-up was 25 months in each_x000D_ study group. Among patients who did not die, 96.3% of the patients in the lixisenatide group and 96.1% of those in the placebo group completed the study. Vital status was ascertained at the end of the study in all but 29 patients (1.0%) in the lixisenatide group and in all but 42 (1.4%) in the placebo group.
	3.2 If N/PN/NI to 3.1: Is there evidence that result was not biased by missing outcome data?			NA
	3.3 If N/PN to 3.2: Could missingness in the outcome depend on its true value?			NA
	3.4 If Y/PY/NI to 3.3: Is it likely that missingness in the outcome depended on its true value?			NA
	Risk of bias judgement			Low
Bias in measurement of the outcome	4.1 Was the method of measuring the outcome inappropriate?			N	Hospitalization for heart failure.
	4.2 Could measurement or ascertainment of the outcome have differed between intervention groups?			N	There was no difference in measurement or ascertainment of the outcome between finerenone and placebo groups.
	4.3 Were outcome assessors aware of the intervention received by study participants?			N	The data and safety monitoring committee, whose members had access to unblinded data, monitored the safety of the participants. When 144 adjudicated primary end-point events had occurred, the data and safety monitoring committee reviewed a prespecified, independently performed analysis of the unblinded data and informed the executive committee and the sponsor .
	4.4 If Y/PY/NI to 4.3: Could assessment of the outcome have been influenced by knowledge of intervention received?			NA
	4.5 If Y/PY/NI to 4.4: Is it likely that assessment of the outcome was influenced by knowledge of intervention received?			NA
	Risk of bias judgement			Low
Bias in selection of the reported result	5.1 Were the data that produced this result analysed in accordance with a pre-specified analysis plan that was finalized before unblinded outcome data were available for analysis?			Y	This neutral influence of lixisenatide on cardiovascular end points was reflected in the individual components of the primary composite end point and was consistent across multiple prespecified subgroups.
	5.2 ... multiple eligible outcome measurements (e.g. scales, definitions, time points) within the outcome domain?			N	There is only one outcome measurement within the outcome domian.
	5.3 ... multiple eligible analyses of the data?			N
	Risk of bias judgement			Low
Overall bias	Risk of bias judgement			Low
Unique ID	LEADER	Study ID	NCT01179048	Assessor	Gu and Jiang
Ref or Label	N ENGL J MED 2016;375(4):311-322.	Aim	assignment to intervention (the 'intention-to-treat' effect)
Experimental	Liraglutide	Comparator	Placebo	Source	Journal article(s); Trial protocol
Outcome	HHF	Results	Liraglutide:218/4668,placebo:248/4672	Weight	1
Domain	Signalling question			Response	Comments
Bias arising from the randomization process	1.1 Was the allocation sequence random?			Y	Patients demonstrating ≥50% adherence to the regimen and willingness to continue with the injection protocol throughout the trial then underwent randomization, which was carried out for all subjects using the interactive voice/web response system.
	1.2 Was the allocation sequence concealed until participants were enrolled and assigned to interventions?			Y
	1.3 Did baseline differences between intervention groups suggest a problem with the randomization process?			N	The demographic and clinical characteristics of the patients were similar in the two groups.
	Risk of bias judgement			Low
Bias due to deviations from intended interventions	2.1.Were participants aware of their assigned intervention during the trial?			N	Subjects meeting all inclusion/exclusion criteria were randomized in a 1:1 manner to receive a doubleblind of liraglutide or equivalent placebo.
	2.2.Were carers and people delivering the interventions aware of participants' assigned intervention during the trial?			N
	2.3. If Y/PY/NI to 2.1 or 2.2: Were there deviations from the intended intervention that arose because of the experimental context?			NA
	2.4 If Y/PY to 2.3: Were these deviations likely to have affected the outcome?			NA
	2.5. If Y/PY/NI to 2.4: Were these deviations from intended intervention balanced between groups?			NA
	2.6 Was an appropriate analysis used to estimate the effect of assignment to intervention?			Y	Full Analysis Set includes all randomised subjects. The statistical evaluation of the FAS will follow the intention-to-treat (ITT) principle and subjects will contribute to the evaluation “as randomised”.
	2.7 If N/PN/NI to 2.6: Was there potential for a substantial impact (on the result) of the failure to analyse participants in the group to which they were randomized?			NA
	Risk of bias judgement			Low
Bias due to missing outcome data	3.1 Were data for this outcome available for all, or nearly all, participants randomized?			Y	The vital status was known in 99.7% of the patients. A total of 96.8% of the patients completed a final visit, died, or had a primary outcome.
	3.2 If N/PN/NI to 3.1: Is there evidence that result was not biased by missing outcome data?			NA
	3.3 If N/PN to 3.2: Could missingness in the outcome depend on its true value?			NA
	3.4 If Y/PY/NI to 3.3: Is it likely that missingness in the outcome depended on its true value?			NA
	Risk of bias judgement			Low
Bias in measurement of the outcome	4.1 Was the method of measuring the outcome inappropriate?			N	Hospitalization for heart failure.
	4.2 Could measurement or ascertainment of the outcome have differed between intervention groups?			N	There was no difference in measurement or ascertainment of the outcome between finerenone and placebo groups.
	4.3 Were outcome assessors aware of the intervention received by study participants?			N	All components of the cardiovascular and microvascular endpoints will be adjudicated by an independent Adjudication Committee in a blinded manner.
	4.4 If Y/PY/NI to 4.3: Could assessment of the outcome have been influenced by knowledge of intervention received?			NA
	4.5 If Y/PY/NI to 4.4: Is it likely that assessment of the outcome was influenced by knowledge of intervention received?			NA
	Risk of bias judgement			Low
Bias in selection of the reported result	5.1 Were the data that produced this result analysed in accordance with a pre-specified analysis plan that was finalized before unblinded outcome data were available for analysis?			Y	Prespecified exploratory outcomes included an expanded composite cardiovascular outcome (death from cardiovascular causes, nonfatal myocardial infarction, nonfatal stroke, coronary revascularization, or hospitalization for unstable angina pectoris or heart failure), death from any cause, a composite renal and retinal microvascular outcome (nephropathy [defined as the new onset of macroalbuminuria…
	5.2 ... multiple eligible outcome measurements (e.g. scales, definitions, time points) within the outcome domain?			N	There is only one outcome measurement within the outcome domian.
	5.3 ... multiple eligible analyses of the data?			N
	Risk of bias judgement			Low
Overall bias	Risk of bias judgement			Low
Unique ID	SUSTAIN-6	Study ID	NCT01720446	Assessor	Gu and Jiang
Ref or Label	N ENGL J MED 2016;375(19):1834‐1844.	Aim	assignment to intervention (the 'intention-to-treat' effect)
Experimental	Semaglutide	Comparator	Placebo	Source	Journal article(s); Trial protocol
Outcome	HHF	Results	Semaglutide:59/1648,placebo:54/1649	Weight	1
Domain	Signalling question			Response	Comments
Bias arising from the randomization process	1.1 Was the allocation sequence random?			Y	Eligible subjects will be randomised into one of four treatment. The IV/WRS will allocate the Dispensing Unit Number (DUN) of trial product to be dispensed to the subject. A trial-specific IV/WRS will be set up which can be accessed at any time via the internet and/or telephone. Access to the IV/WRS must be restricted to and controlled by authorised persons.
	1.2 Was the allocation sequence concealed until participants were enrolled and assigned to interventions?			Y
	1.3 Did baseline differences between intervention groups suggest a problem with the randomization process?			N	Demographic and clinical characteristics of the patients at baseline were similar across treatment groups.
	Risk of bias judgement			Low
Bias due to deviations from intended interventions	2.1.Were participants aware of their assigned intervention during the trial?			N	Subjects meeting inclusion criteria will be randomised in a 1:1:1:1 manner to receive a doubleblind, OW dose of semaglutide, or equivalent placebo.
	2.2.Were carers and people delivering the interventions aware of participants' assigned intervention during the trial?			N
	2.3. If Y/PY/NI to 2.1 or 2.2: Were there deviations from the intended intervention that arose because of the experimental context?			NA
	2.4 If Y/PY to 2.3: Were these deviations likely to have affected the outcome?			NA
	2.5. If Y/PY/NI to 2.4: Were these deviations from intended intervention balanced between groups?			NA
	2.6 Was an appropriate analysis used to estimate the effect of assignment to intervention?			Y	Full Analysis Set includes all randomised subjects. The statistical evaluation of the FAS will follow the intention-to-treat (ITT) principle.
	2.7 If N/PN/NI to 2.6: Was there potential for a substantial impact (on the result) of the failure to analyse participants in the group to which they were randomized?			NA
	Risk of bias judgement			Low
Bias due to missing outcome data	3.1 Were data for this outcome available for all, or nearly all, participants randomized?			Y	From February 2013 through December 2013, a total of 4346 patients were screened, and 3297 underwent randomization; of these patients, 3232 (98.0%) attended the last follow-up visit at an investigator site, were contacted by telephone, or died during the trial. The date of the last patient visit was March 15, 2016. Vital status was known for 99.6% of the patients by the end of the trial.
	3.2 If N/PN/NI to 3.1: Is there evidence that result was not biased by missing outcome data?			NA
	3.3 If N/PN to 3.2: Could missingness in the outcome depend on its true value?			NA
	3.4 If Y/PY/NI to 3.3: Is it likely that missingness in the outcome depended on its true value?			NA
	Risk of bias judgement			Low
Bias in measurement of the outcome	4.1 Was the method of measuring the outcome inappropriate?			N	Hospitalization for heart failure.
	4.2 Could measurement or ascertainment of the outcome have differed between intervention groups?			N	There was no difference in measurement or ascertainment of the outcome between finerenone and placebo groups.
	4.3 Were outcome assessors aware of the intervention received by study participants?			N	An external independent EAC is established for the trial to perform adjudication, standardisation and assessment of events for randomised subjects in an independent and blinded manner. The components of the primary endpoint and other key safety outcomes will be subject to blinded external adjudication.
	4.4 If Y/PY/NI to 4.3: Could assessment of the outcome have been influenced by knowledge of intervention received?			NA
	4.5 If Y/PY/NI to 4.4: Is it likely that assessment of the outcome was influenced by knowledge of intervention received?			NA
	Risk of bias judgement			Low
Bias in selection of the reported result	5.1 Were the data that produced this result analysed in accordance with a pre-specified analysis plan that was finalized before unblinded outcome data were available for analysis?			Y	The prespecified analysis for the primary outcome was a Cox proportional-hazards model, with pooled treatment (semaglutide vs. placebo) as a fixed factor, and categorized according to all possible combinations of stratification factors used for randomization.
	5.2 ... multiple eligible outcome measurements (e.g. scales, definitions, time points) within the outcome domain?			N	There is only one outcome measurement within the outcome domian.
	5.3 ... multiple eligible analyses of the data?			N
	Risk of bias judgement			Low
Overall bias	Risk of bias judgement			Low
Unique ID	EXSCEL	Study ID	NCT01144338	Assessor	Gu and Jiang
Ref or Label	N ENGL J MED 2017;377(13):1228-1239.	Aim	assignment to intervention (the 'intention-to-treat' effect)
Experimental	Exenatide	Comparator	Placebo	Source	Journal article(s); Trial protocol
Outcome	HHF	Results	Exenatide:219/7356,placebo:231/7396	Weight	1
Domain	Signalling question			Response	Comments
Bias arising from the randomization process	1.1 Was the allocation sequence random?			Y	Subjects will be randomly assigned to 1 of 2 treatment groups (EQW or Matching placebo). An interactive voice-response system assigned patients on the basis of computergenerated block randomization within each site, with stratification according to history of cardiovascular disease. Randomization will be in the ratio of 1:1 (EQW:Matching placebo) and will be carried out centrally in a manner bloc…
	1.2 Was the allocation sequence concealed until participants were enrolled and assigned to interventions?			Y
	1.3 Did baseline differences between intervention groups suggest a problem with the randomization process?			N	The demographic, disease, and clinical characteristics of the patients did not differ significantly between the groups.
	Risk of bias judgement			Low
Bias due to deviations from intended interventions	2.1.Were participants aware of their assigned intervention during the trial?			N	Study medication kits will be labeled with unique package numbers (this is not the subject randomization number). At Visit 1 (Day 0), study site personnel must contact the interactive voice response system (IVRS) to randomly assign subjects. The study-site personnel must call the IVRS at all subsequent visits (except Study Termination) to record the visit and confirm the kit assignment. The calls…
	2.2.Were carers and people delivering the interventions aware of participants' assigned intervention during the trial?			N
	2.3. If Y/PY/NI to 2.1 or 2.2: Were there deviations from the intended intervention that arose because of the experimental context?			NA
	2.4 If Y/PY to 2.3: Were these deviations likely to have affected the outcome?			NA
	2.5. If Y/PY/NI to 2.4: Were these deviations from intended intervention balanced between groups?			NA
	2.6 Was an appropriate analysis used to estimate the effect of assignment to intervention?			Y	The time-to-event analyses were performed with the use of a Cox proportional-hazards model for primary, secondary, and exploratory outcomes in the intention-to-treat population, stratified according to history of cardiovascular disease, with trial regimen as an explanatory variable. The intention-to-treat population included all patients who underwent randomization.
	2.7 If N/PN/NI to 2.6: Was there potential for a substantial impact (on the result) of the failure to analyse participants in the group to which they were randomized?			NA
	Risk of bias judgement			Low
Bias due to missing outcome data	3.1 Were data for this outcome available for all, or nearly all, participants randomized?			Y	A total of 14,187 patients (96.2%) completed_x000D_ the trial, and vital status was obtained for 98.8% of the patients.
	3.2 If N/PN/NI to 3.1: Is there evidence that result was not biased by missing outcome data?			NA
	3.3 If N/PN to 3.2: Could missingness in the outcome depend on its true value?			NA
	3.4 If Y/PY/NI to 3.3: Is it likely that missingness in the outcome depended on its true value?			NA
	Risk of bias judgement			Low
Bias in measurement of the outcome	4.1 Was the method of measuring the outcome inappropriate?			N	Hospitalization for heart failure.
	4.2 Could measurement or ascertainment of the outcome have differed between intervention groups?			N	There was no difference in measurement or ascertainment of the outcome between finerenone and placebo groups.
	4.3 Were outcome assessors aware of the intervention received by study participants?			N	An independent clinical events classification committee whose members were unaware of the trial-group assignments adjudicated all the components of the primary composite outcome, secondary outcomes, ventricular arrhythmias that led to intervention, neoplasms, and pancreatitis.
	4.4 If Y/PY/NI to 4.3: Could assessment of the outcome have been influenced by knowledge of intervention received?			NA
	4.5 If Y/PY/NI to 4.4: Is it likely that assessment of the outcome was influenced by knowledge of intervention received?			NA
	Risk of bias judgement			Low
Bias in selection of the reported result	5.1 Were the data that produced this result analysed in accordance with a pre-specified analysis plan that was finalized before unblinded outcome data were available for analysis?			Y	The statistical analysis plan prespecified the use of hierarchical testing in the following order: noninferiority for the primary composite outcome, superiority for the primary composite outcome, superiority for all-cause mortality, superiority for each component of the cardiovascular composite (tested with the use of the Hochberg procedure), and finally, if all three components were superior, su…
	5.2 ... multiple eligible outcome measurements (e.g. scales, definitions, time points) within the outcome domain?			N	There is only one outcome measurement within the outcome domian.
	5.3 ... multiple eligible analyses of the data?			N
	Risk of bias judgement			Low
Overall bias	Risk of bias judgement			Low
Unique ID	REWIND	Study ID	NCT01394952	Assessor	Gu and Jiang
Ref or Label	Lancet 2019;394(10193):121‐130.	Aim	assignment to intervention (the 'intention-to-treat' effect)
Experimental	Dulaglutide	Comparator	Placebo	Source	Journal article(s); Trial protocol
Outcome	HHF	Results	Dulaglutide:213/4949,placebo:226/4952	Weight	1
Domain	Signalling question			Response	Comments
Bias arising from the randomization process	1.1 Was the allocation sequence random?			Y	Participants who were 100% adherent to weekly placebo injections during the single­blind run­in period and who still met eligibility criteria were randomly assigned to weekly subcutaneous injections of either masked dulaglutide 1·5 mg or the same volume of masked placebo (containing the same excipients but without dulaglutide) using a preloaded syringe. Syringes containing dulaglutide and placebo…
	1.2 Was the allocation sequence concealed until participants were enrolled and assigned to interventions?			Y
	1.3 Did baseline differences between intervention groups suggest a problem with the randomization process?			N	There were no between­-group differences at baseline.
	Risk of bias judgement			Low
Bias due to deviations from intended interventions	2.1.Were participants aware of their assigned intervention during the trial?			N	All investigators and participants were masked to treatment allocation. The independent data monitoring committee and the statisticians supporting the committee’s activities were the only people with access to unblinded data.
	2.2.Were carers and people delivering the interventions aware of participants' assigned intervention during the trial?			N
	2.3. If Y/PY/NI to 2.1 or 2.2: Were there deviations from the intended intervention that arose because of the experimental context?			NA
	2.4 If Y/PY to 2.3: Were these deviations likely to have affected the outcome?			NA
	2.5. If Y/PY/NI to 2.4: Were these deviations from intended intervention balanced between groups?			NA
	2.6 Was an appropriate analysis used to estimate the effect of assignment to intervention?			Y	All efficacy and safety analyses were done according to an intention-­to-­treat approach that included all randomly assigned participants irrespective of adherence, as described in the protocol and prespecified statistical analysis plan.
	2.7 If N/PN/NI to 2.6: Was there potential for a substantial impact (on the result) of the failure to analyse participants in the group to which they were randomized?			NA
	Risk of bias judgement			Low
Bias due to missing outcome data	3.1 Were data for this outcome available for all, or nearly all, participants randomized?			Y	All efficacy and safety analyses were done according to an intention-­to-­treat approach that included all randomly assigned participants irrespective of adherence.
	3.2 If N/PN/NI to 3.1: Is there evidence that result was not biased by missing outcome data?			NA
	3.3 If N/PN to 3.2: Could missingness in the outcome depend on its true value?			NA
	3.4 If Y/PY/NI to 3.3: Is it likely that missingness in the outcome depended on its true value?			NA
	Risk of bias judgement			Low
Bias in measurement of the outcome	4.1 Was the method of measuring the outcome inappropriate?			N	Hospital admission for heart failure or urgent visit.
	4.2 Could measurement or ascertainment of the outcome have differed between intervention groups?			N	There was no difference in measurement or ascertainment of the outcome between finerenone and placebo groups.
	4.3 Were outcome assessors aware of the intervention received by study participants?			N	All deaths and cardiovascular, pancreatic and thyroid events(i.e. both efficacy and safety outcomes) are adjudicated by an externaladjudication committee, which is blinded to treatment allocation.
	4.4 If Y/PY/NI to 4.3: Could assessment of the outcome have been influenced by knowledge of intervention received?			NA
	4.5 If Y/PY/NI to 4.4: Is it likely that assessment of the outcome was influenced by knowledge of intervention received?			NA
	Risk of bias judgement			Low
Bias in selection of the reported result	5.1 Were the data that produced this result analysed in accordance with a pre-specified analysis plan that was finalized before unblinded outcome data were available for analysis?			Y	All efficacy and safety analyses were done according to an intention-­to-­treat approach that included all randomly assigned participants irrespective of adherence, as described in the protocol and prespecified statistical analysis plan.
	5.2 ... multiple eligible outcome measurements (e.g. scales, definitions, time points) within the outcome domain?			N	There is only one outcome measurement within the outcome domian.
	5.3 ... multiple eligible analyses of the data?			N
	Risk of bias judgement			Low
Overall bias	Risk of bias judgement			Low
Unique ID	PIONEER 6	Study ID	NCT02692716	Assessor	Gu and Jiang
Ref or Label	N ENGL J MED 2019;381(9):841-851.	Aim	assignment to intervention (the 'intention-to-treat' effect)
Experimental	Semaglutide	Comparator	Placebo	Source	Journal article(s); Trial protocol
Outcome	HHF	Results	Semaglutide:21/1591,placebo:24/1592	Weight	1
Domain	Signalling question			Response	Comments
Bias arising from the randomization process	1.1 Was the allocation sequence random?			Y	Patients were randomly assigned (in a 1:1 ratio) to receive once-daily oral semaglutide (target dose, 14 mg) or placebo, both in addition to standardof-care treatment, in a double-blind fashion. The investigator must use IV/WRS for randomisation of subjects. _x000D_ The code for a particular subject may be broken in a medical emergency if knowing the actual treatment would influence the treatment…
	1.2 Was the allocation sequence concealed until participants were enrolled and assigned to interventions?			Y
	1.3 Did baseline differences between intervention groups suggest a problem with the randomization process?			N	Baseline characteristics were similar in the two groups.
	Risk of bias judgement			Low
Bias due to deviations from intended interventions	2.1.Were participants aware of their assigned intervention during the trial?			N	Patients were randomly assigned (in a 1:1 ratio) to receive once-daily oral semaglutide (target dose, 14 mg) or placebo, both in addition to standardof-care treatment, in a double-blind fashion._x000D_ All tablets containing oral semaglutide or placebo are identical with regards to visual appearance to maintain the blinding of the trial.
	2.2.Were carers and people delivering the interventions aware of participants' assigned intervention during the trial?			N
	2.3. If Y/PY/NI to 2.1 or 2.2: Were there deviations from the intended intervention that arose because of the experimental context?			NA
	2.4 If Y/PY to 2.3: Were these deviations likely to have affected the outcome?			NA
	2.5. If Y/PY/NI to 2.4: Were these deviations from intended intervention balanced between groups?			NA
	2.6 Was an appropriate analysis used to estimate the effect of assignment to intervention?			Y	The primary statistical analysis of the primary endpoint will be a stratified Cox proportional hazards model with treatment group (oral semaglutide, placebo) as fixed factor.
	2.7 If N/PN/NI to 2.6: Was there potential for a substantial impact (on the result) of the failure to analyse participants in the group to which they were randomized?			NA
	Risk of bias judgement			Low
Bias due to missing outcome data	3.1 Were data for this outcome available for all, or nearly all, participants randomized?			Y	Vital-status information was collected for the 11 patients who did not complete the trial, thus accounting for all patients who took part. Most patients (1106 of 1347, 82.1%) assigned to oral semaglutide who completed the trial regimen were receiving the 14-mg dose by the visit at the end of the treatment period.
	3.2 If N/PN/NI to 3.1: Is there evidence that result was not biased by missing outcome data?			NA
	3.3 If N/PN to 3.2: Could missingness in the outcome depend on its true value?			NA
	3.4 If Y/PY/NI to 3.3: Is it likely that missingness in the outcome depended on its true value?			NA
	Risk of bias judgement			Low
Bias in measurement of the outcome	4.1 Was the method of measuring the outcome inappropriate?			N	Hospitalization for heart failure.
	4.2 Could measurement or ascertainment of the outcome have differed between intervention groups?			N	There was no difference in measurement or ascertainment of the outcome between finerenone and placebo groups.
	4.3 Were outcome assessors aware of the intervention received by study participants?			N	An independent external event adjudication committee (EAC) is established to perform qualitative or quantitative validation of selected AEs according to pre-defined diagnostic criteria. The events are reviewed by the EAC in a blinded manner.
	4.4 If Y/PY/NI to 4.3: Could assessment of the outcome have been influenced by knowledge of intervention received?			NA
	4.5 If Y/PY/NI to 4.4: Is it likely that assessment of the outcome was influenced by knowledge of intervention received?			NA
	Risk of bias judgement			Low
Bias in selection of the reported result	5.1 Were the data that produced this result analysed in accordance with a pre-specified analysis plan that was finalized before unblinded outcome data were available for analysis?			PY	If necessary, a statistical analysis plan (SAP) may be written in addition to the protocol, including a more technical and detailed elaboration of the statistical analyses. The SAP will be finalised before database lock.
	5.2 ... multiple eligible outcome measurements (e.g. scales, definitions, time points) within the outcome domain?			N	There is only one outcome measurement within the outcome domian.
	5.3 ... multiple eligible analyses of the data?			N
	Risk of bias judgement			Low
Overall bias	Risk of bias judgement			Low
